# Supplementary material for: 4-Benzhydryl-1-cinnamylpiperazin-1-ium nitrate
Source: Acta Crystallogr Sect E Struct Rep Online. 2008 Jul 12;64(Pt 8):o1463. doi: 10.1107/S1600536808019958 (PMC2962093; doi:10.1107/S1600536808019958)
Supplement: Supplementary file 1 [file e-64-o1463-sup1.cif]

##############################################################################
###                                                                        ###
###        Electronic paper (Acta Crystallographica Section E)             ###
###                                                                        ###
##############################################################################
#                                                                            #
# This CIF contains the data in a paper accepted for publication in Acta     #
# Crystallographica Section E. It conforms to the requirements of Notes      #
# for Authors for Section E, and has been peer reviewed under the auspices   #
# of the IUCr Commission on Journals.                                        #
#                                                                            #
# Full details of the Crystallographic Information File format               #
# are given in the paper "The Crystallographic Information File (CIF):       #
# a New Standard Archive File for Crystallography" by S. R. Hall, F. H.      #
# Allen and I. D. Brown [Acta Cryst. (1991), A47, 655-685].                  #
#                                                                            #
# The current version of the core CIF dictionary is obtainable from          #
# ftp://ftp.iucr.org/pub/cif_core.dic. The current version number is 2.4.    #
#                                                                            #
# Software is freely available for graphical display of the structure(s) in  #
# this CIF.  For information consult the CIF home page http://www.iucr.org/  #
# cif/home.html                                                              #
#                                                                            #
# This file may be used for bona fide research purposes within the           #
# scientific community so long as proper attribution is given to the journal # 
# article from which it was obtained.                                        #
#                                                                            #
##############################################################################
                                             
data_I
_audit_creation_method     SHELXL97
_chemical_name_systematic
;
4-Benzhydryl-1-cinnamylpiperazin-1-ium nitrate
;
_chemical_name_common     ?
_chemical_formula_moiety     'C26 H29 N2 + , N O3 -'
_chemical_formula_sum     'C26 H29 N3 O3'
_chemical_formula_iupac     'C26 H29 N2 + , N O3 -'
_chemical_formula_weight     431.52
_chemical_melting_point     ?
_symmetry_cell_setting     monoclinic
_symmetry_space_group_name_H-M     'P 21/c'
_symmetry_space_group_name_Hall     '-P 2ybc'
loop_
    _symmetry_equiv_pos_as_xyz
    'x, y, z'
    '-x, y+1/2, -z+1/2'
    '-x, -y, -z'
    'x, -y-1/2, z-1/2'
_cell_length_a     18.6368(17)
_cell_length_b     10.8990(10)
_cell_length_c     12.0271(10)
_cell_angle_alpha     90.00
_cell_angle_beta     107.397(2)
_cell_angle_gamma     90.00
_cell_volume     2331.2(4)
_cell_formula_units_Z     4
_cell_measurement_reflns_used     1178
_cell_measurement_theta_min     2.31
_cell_measurement_theta_max     24.36
_cell_measurement_temperature     293(2)
_exptl_crystal_description     block
_exptl_crystal_colour     colourless
_exptl_crystal_size_max     0.27
_exptl_crystal_size_mid     0.18
_exptl_crystal_size_min     0.15
_exptl_crystal_density_diffrn     1.230
_exptl_crystal_density_meas     ?
_exptl_crystal_density_method     'not measured'
_exptl_crystal_F_000     920
_exptl_absorpt_coefficient_mu     0.081
_exptl_absorpt_correction_type     multi-scan
_exptl_absorpt_process_details     '(CrystalClear; Rigaku, 2005)'
_exptl_absorpt_correction_T_min     0.978
_exptl_absorpt_correction_T_max     0.985
_exptl_special_details
;
;
_diffrn_ambient_temperature     293(2)
_diffrn_radiation_type     MoK\a
_diffrn_radiation_wavelength     0.71075
_diffrn_radiation_source     'fine-focus sealed tube'
_diffrn_radiation_monochromator     graphite
_diffrn_measurement_device_type     'Rigaku Mercury2 (2x2 bin mode)'
_diffrn_measurement_method     \w
_diffrn_detector_area_resol_mean     13.6612
_diffrn_reflns_number     22444
_diffrn_reflns_av_R_equivalents     0.0995
_diffrn_reflns_av_sigmaI/netI     0.0938
_diffrn_reflns_theta_min     3.03
_diffrn_reflns_theta_max     27.48
_diffrn_reflns_theta_full     27.48
_diffrn_measured_fraction_theta_max     0.998
_diffrn_measured_fraction_theta_full     0.998
_diffrn_reflns_limit_h_min     -24
_diffrn_reflns_limit_h_max     24
_diffrn_reflns_limit_k_min     -14
_diffrn_reflns_limit_k_max     14
_diffrn_reflns_limit_l_min     -15
_diffrn_reflns_limit_l_max     15
_diffrn_standards_number     ?
_diffrn_standards_interval_count     ?
_diffrn_standards_interval_time     ?
_diffrn_standards_decay_%     ?
_refine_special_details
;
Refinement of <i>F</i>^2^ against ALL reflections. The weighted <i>R</i>-factor
<i>wR</i> and goodness of fit <i>S</i> are based on <i>F</i>^2^, conventional
<i>R</i>-factors <i>R</i> are based on <i>F</i>, with <i>F</i> set to zero for
negative <i>F</i>^2^. The threshold expression of <i>F</i>^2^ >
\s(<i>F</i>^2^) is used only for calculating <i>R</i>-factors(gt) <i>etc</i>.
and is not relevant to the choice of reflections for refinement.
<i>R</i>-factors based on <i>F</i>^2^ are statistically about twice as large
as those based on <i>F</i>, and <i>R</i>- factors based on ALL data will be
even larger.
;
_reflns_number_total     5328
_reflns_number_gt     2413
_reflns_threshold_expression     I>2\s(I)
_refine_ls_structure_factor_coef     Fsqd
_refine_ls_matrix_type     full
_refine_ls_R_factor_all     0.1745
_refine_ls_R_factor_gt     0.0713
_refine_ls_wR_factor_gt     0.1393
_refine_ls_wR_factor_ref     0.1783
_refine_ls_goodness_of_fit_ref     1.035
_refine_ls_restrained_S_all     1.035
_refine_ls_number_reflns     5328
_refine_ls_number_parameters     289
_refine_ls_number_restraints     0
_refine_ls_hydrogen_treatment     constr
_refine_ls_weighting_scheme     calc
_refine_ls_weighting_details
       'calc w = 1/[\s^2^(Fo^2^)+(0.0622P)^2^+0.0525P] where P=(Fo^2^+2Fc^2^)/3'
_atom_sites_solution_hydrogens     geom
_atom_sites_solution_primary     direct
_atom_sites_solution_secondary     difmap
_refine_ls_shift/su_max     0.000
_refine_ls_shift/su_mean     0.000
_refine_diff_density_max     0.152
_refine_diff_density_min     -0.168
_refine_ls_extinction_method     none
_refine_ls_extinction_coef     ?
loop_
    _atom_type_symbol
    _atom_type_description
    _atom_type_scat_dispersion_real
    _atom_type_scat_dispersion_imag
    _atom_type_scat_source
    'C' 'C' 0.0033 0.0016
                         'International Tables Vol C Tables 4.2.6.8 and 6.1.1.4'
    'H' 'H' 0.0000 0.0000
                         'International Tables Vol C Tables 4.2.6.8 and 6.1.1.4'
    'N' 'N' 0.0061 0.0033
                         'International Tables Vol C Tables 4.2.6.8 and 6.1.1.4'
    'O' 'O' 0.0106 0.0060
                         'International Tables Vol C Tables 4.2.6.8 and 6.1.1.4'
_computing_data_collection     'CrystalClear (Rigaku, 2005)'
_computing_cell_refinement     'CrystalClear (Rigaku, 2005)'
_computing_data_reduction     'CrystalClear (Rigaku, 2005)'
_computing_structure_solution     'SHELXS97 (Sheldrick, 2008)'
_computing_structure_refinement     'SHELXL97 (Sheldrick, 2008)'
_computing_molecular_graphics     'SHELXTL/PC (Sheldrick, 2008)'
_computing_publication_material     'SHELXTL/PC (Sheldrick, 2008)'
loop_
    _atom_site_type_symbol
    _atom_site_label
    _atom_site_fract_x
    _atom_site_fract_y
    _atom_site_fract_z
    _atom_site_U_iso_or_equiv
    _atom_site_adp_type
    _atom_site_calc_flag
    _atom_site_refinement_flags
    _atom_site_occupancy
    _atom_site_disorder_assembly
    _atom_site_disorder_group
    N N1 0.31523(11) 0.58781(18) 0.45974(16) 0.0422(5) Uani d . 1 . .
    N N2 0.30973(11) 0.42385(18) 0.26651(16) 0.0460(6) Uani d . 1 . .
    H H2N 0.3154 0.3503 0.3020 0.055 Uiso d R 1 . .
    C C1 0.31968(14) 0.6166(2) 0.5816(2) 0.0437(6) Uani d . 1 . .
    H H1 0.3244 0.5391 0.6244 0.052 Uiso calc R 1 . .
    C C2 0.38828(13) 0.6943(2) 0.6397(2) 0.0383(6) Uani d . 1 . .
    C C3 0.42973(14) 0.6712(2) 0.7539(2) 0.0468(7) Uani d . 1 . .
    H H3 0.4148 0.6086 0.7947 0.056 Uiso calc R 1 . .
    C C4 0.49302(15) 0.7395(3) 0.8085(2) 0.0561(8) Uani d . 1 . .
    H H4 0.5204 0.7228 0.8853 0.067 Uiso calc R 1 . .
    C C5 0.51513(15) 0.8324(3) 0.7483(3) 0.0582(8) Uani d . 1 . .
    H H5 0.5581 0.8777 0.7840 0.070 Uiso calc R 1 . .
    C C6 0.47373(16) 0.8579(3) 0.6358(2) 0.0569(7) Uani d . 1 . .
    H H6 0.4883 0.9218 0.5960 0.068 Uiso calc R 1 . .
    C C7 0.41097(15) 0.7900(2) 0.5814(2) 0.0479(7) Uani d . 1 . .
    H H7 0.3834 0.8081 0.5050 0.057 Uiso calc R 1 . .
    C C8 0.24792(14) 0.6793(2) 0.5869(2) 0.0468(7) Uani d . 1 . .
    C C9 0.21408(16) 0.7710(3) 0.5104(2) 0.0575(8) Uani d . 1 . .
    H H9 0.2360 0.7974 0.4546 0.069 Uiso calc R 1 . .
    C C10 0.14769(17) 0.8243(3) 0.5158(3) 0.0713(9) Uani d . 1 . .
    H H10 0.1256 0.8865 0.4641 0.086 Uiso calc R 1 . .
    C C11 0.11438(18) 0.7855(4) 0.5974(3) 0.0812(11) Uani d . 1 . .
    H H11 0.0689 0.8190 0.5993 0.097 Uiso calc R 1 . .
    C C12 0.1490(2) 0.6975(4) 0.6754(3) 0.0869(11) Uani d . 1 . .
    H H12 0.1279 0.6736 0.7331 0.104 Uiso calc R 1 . .
    C C13 0.21470(17) 0.6434(3) 0.6702(3) 0.0683(9) Uani d . 1 . .
    H H13 0.2369 0.5822 0.7232 0.082 Uiso calc R 1 . .
    C C14 0.38274(14) 0.5241(2) 0.4509(2) 0.0486(7) Uani d . 1 . .
    H H14A 0.3885 0.4472 0.4933 0.058 Uiso calc R 1 . .
    H H14B 0.4267 0.5741 0.4862 0.058 Uiso calc R 1 . .
    C C15 0.37754(14) 0.4990(2) 0.3257(2) 0.0512(7) Uani d . 1 . .
    H H15A 0.3752 0.5763 0.2848 0.061 Uiso calc R 1 . .
    H H15B 0.4224 0.4559 0.3224 0.061 Uiso calc R 1 . .
    C C16 0.24141(14) 0.4834(2) 0.2819(2) 0.0509(7) Uani d . 1 . .
    H H16A 0.1981 0.4309 0.2499 0.061 Uiso calc R 1 . .
    H H16B 0.2324 0.5605 0.2396 0.061 Uiso calc R 1 . .
    C C17 0.25099(15) 0.5069(2) 0.4092(2) 0.0511(7) Uani d . 1 . .
    H H17A 0.2056 0.5443 0.4175 0.061 Uiso calc R 1 . .
    H H17B 0.2586 0.4295 0.4510 0.061 Uiso calc R 1 . .
    C C18 0.30351(17) 0.4038(3) 0.1408(2) 0.0609(8) Uani d . 1 . .
    H H18A 0.2982 0.4827 0.1018 0.073 Uiso calc R 1 . .
    H H18B 0.3497 0.3665 0.1355 0.073 Uiso calc R 1 . .
    C C19 0.23928(16) 0.3248(3) 0.0793(2) 0.0593(8) Uani d . 1 . .
    H H19 0.2316 0.2531 0.1161 0.071 Uiso calc R 1 . .
    C C20 0.19265(16) 0.3493(3) -0.0233(2) 0.0628(8) Uani d . 1 . .
    H H20 0.1975 0.4255 -0.0550 0.075 Uiso calc R 1 . .
    C C21 0.13313(17) 0.2680(3) -0.0937(3) 0.0636(8) Uani d . 1 . .
    C C22 0.10066(18) 0.2921(3) -0.2118(3) 0.0828(11) Uani d . 1 . .
    H H22 0.1139 0.3635 -0.2432 0.099 Uiso calc R 1 . .
    C C23 0.0498(2) 0.2140(5) -0.2832(4) 0.1048(14) Uani d . 1 . .
    H H23 0.0300 0.2314 -0.3622 0.126 Uiso calc R 1 . .
    C C24 0.0283(2) 0.1098(5) -0.2373(4) 0.1075(15) Uani d . 1 . .
    H H24 -0.0062 0.0564 -0.2854 0.129 Uiso calc R 1 . .
    C C25 0.0578(2) 0.0840(4) -0.1204(4) 0.0945(12) Uani d . 1 . .
    H H25 0.0431 0.0137 -0.0893 0.113 Uiso calc R 1 . .
    C C26 0.10931(17) 0.1634(3) -0.0498(3) 0.0749(10) Uani d . 1 . .
    H H26 0.1285 0.1462 0.0293 0.090 Uiso calc R 1 . .
    O O1 0.29203(17) 0.1418(2) 0.2790(2) 0.1197(10) Uani d . 1 . .
    O O2 0.35493(15) 0.0310(2) 0.4192(2) 0.0982(9) Uani d . 1 . .
    O O3 0.36372(13) 0.2268(2) 0.42714(19) 0.0849(7) Uani d . 1 . .
    N N3 0.33744(15) 0.1316(3) 0.3756(2) 0.0622(7) Uani d . 1 . .
loop_
    _atom_site_aniso_label
    _atom_site_aniso_U_11
    _atom_site_aniso_U_22
    _atom_site_aniso_U_33
    _atom_site_aniso_U_12
    _atom_site_aniso_U_13
    _atom_site_aniso_U_23
    N1 0.0398(13) 0.0489(13) 0.0382(12) -0.0055(10) 0.0118(9) -0.0046(10)
    N2 0.0558(15) 0.0439(13) 0.0385(13) -0.0008(11) 0.0143(10) -0.0009(10)
    C1 0.0532(17) 0.0407(15) 0.0381(15) -0.0041(12) 0.0151(12) -0.0006(12)
    C2 0.0403(15) 0.0397(15) 0.0359(15) -0.0006(11) 0.0127(11) -0.0034(11)
    C3 0.0532(18) 0.0455(16) 0.0401(16) 0.0042(13) 0.0114(13) 0.0018(12)
    C4 0.0506(19) 0.070(2) 0.0406(17) 0.0096(15) 0.0022(13) -0.0071(15)
    C5 0.0488(18) 0.065(2) 0.060(2) -0.0100(15) 0.0149(15) -0.0179(16)
    C6 0.062(2) 0.0584(18) 0.0545(19) -0.0135(15) 0.0245(15) -0.0067(15)
    C7 0.0544(18) 0.0495(16) 0.0373(15) -0.0059(13) 0.0101(12) 0.0002(12)
    C8 0.0466(16) 0.0524(17) 0.0412(16) -0.0062(13) 0.0127(13) -0.0071(13)
    C9 0.0512(19) 0.063(2) 0.0585(19) 0.0032(15) 0.0174(14) -0.0024(15)
    C10 0.057(2) 0.075(2) 0.073(2) 0.0049(17) 0.0044(17) -0.0085(17)
    C11 0.045(2) 0.118(3) 0.078(3) 0.005(2) 0.0148(19) -0.025(2)
    C12 0.065(2) 0.133(3) 0.071(2) -0.007(2) 0.0333(19) -0.008(2)
    C13 0.058(2) 0.092(2) 0.058(2) -0.0034(17) 0.0229(16) 0.0073(17)
    C14 0.0478(18) 0.0520(17) 0.0444(17) -0.0014(13) 0.0112(13) -0.0062(13)
    C15 0.0487(18) 0.0570(18) 0.0492(18) -0.0074(13) 0.0168(13) -0.0066(13)
    C16 0.0438(17) 0.0532(17) 0.0530(18) -0.0005(13) 0.0102(13) -0.0064(13)
    C17 0.0460(17) 0.0564(18) 0.0512(17) -0.0112(13) 0.0149(12) -0.0099(14)
    C18 0.074(2) 0.074(2) 0.0351(17) 0.0019(16) 0.0172(14) -0.0052(14)
    C19 0.070(2) 0.064(2) 0.0401(17) 0.0021(16) 0.0108(15) -0.0114(14)
    C20 0.069(2) 0.064(2) 0.055(2) 0.0096(16) 0.0179(16) -0.0050(15)
    C21 0.0481(19) 0.080(2) 0.060(2) 0.0171(16) 0.0123(16) -0.0114(17)
    C22 0.067(2) 0.105(3) 0.064(2) 0.010(2) -0.0004(17) -0.006(2)
    C23 0.071(3) 0.151(4) 0.074(3) -0.005(3) -0.005(2) -0.021(3)
    C24 0.056(3) 0.155(4) 0.102(4) -0.007(3) 0.008(2) -0.049(3)
    C25 0.060(2) 0.115(3) 0.110(3) -0.007(2) 0.028(2) -0.024(3)
    C26 0.060(2) 0.095(3) 0.068(2) 0.0024(19) 0.0161(17) -0.017(2)
    O1 0.144(2) 0.121(2) 0.0685(17) -0.0040(18) -0.0074(17) 0.0157(16)
    O2 0.163(3) 0.0587(14) 0.0891(18) 0.0367(15) 0.0623(16) 0.0238(13)
    O3 0.105(2) 0.0611(15) 0.0901(17) -0.0110(13) 0.0315(14) -0.0119(13)
    N3 0.0805(19) 0.0556(17) 0.0572(18) 0.0114(15) 0.0309(14) 0.0090(15)
_geom_special_details
;
All e.s.d.'s (except the e.s.d. in the dihedral angle between two l.s. planes)
are estimated using the full covariance matrix. The cell e.s.d.'s are taken
into account individually in the estimation of e.s.d.'s in distances, angles
and torsion angles; correlations between e.s.d.'s in cell parameters are only
used when they are defined by crystal symmetry. An approximate (isotropic)
treatment of cell e.s.d.'s is used for estimating e.s.d.'s involving l.s.
planes.
;
loop_
    _geom_bond_atom_site_label_1
    _geom_bond_atom_site_label_2
    _geom_bond_site_symmetry_2
    _geom_bond_distance
    _geom_bond_publ_flag
    N1 C17 . 1.465(3) ?
    N1 C14 . 1.468(3) ?
    N1 C1 . 1.477(3) ?
    N2 C16 . 1.489(3) ?
    N2 C18 . 1.498(3) ?
    N2 C15 . 1.496(3) ?
    N2 H2N . 0.9001 ?
    C1 C8 . 1.520(3) ?
    C1 C2 . 1.518(3) ?
    C1 H1 . 0.9800 ?
    C2 C3 . 1.382(3) ?
    C2 C7 . 1.391(3) ?
    C3 C4 . 1.383(3) ?
    C3 H3 . 0.9300 ?
    C4 C5 . 1.377(4) ?
    C4 H4 . 0.9300 ?
    C5 C6 . 1.371(4) ?
    C5 H5 . 0.9300 ?
    C6 C7 . 1.374(3) ?
    C6 H6 . 0.9300 ?
    C7 H7 . 0.9300 ?
    C8 C9 . 1.377(3) ?
    C8 C13 . 1.382(4) ?
    C9 C10 . 1.386(4) ?
    C9 H9 . 0.9300 ?
    C10 C11 . 1.375(4) ?
    C10 H10 . 0.9300 ?
    C11 C12 . 1.362(4) ?
    C11 H11 . 0.9300 ?
    C12 C13 . 1.378(4) ?
    C12 H12 . 0.9300 ?
    C13 H13 . 0.9300 ?
    C14 C15 . 1.505(3) ?
    C14 H14A . 0.9700 ?
    C14 H14B . 0.9700 ?
    C15 H15A . 0.9700 ?
    C15 H15B . 0.9700 ?
    C16 C17 . 1.510(3) ?
    C16 H16A . 0.9700 ?
    C16 H16B . 0.9700 ?
    C17 H17A . 0.9700 ?
    C17 H17B . 0.9700 ?
    C18 C19 . 1.480(4) ?
    C18 H18A . 0.9700 ?
    C18 H18B . 0.9700 ?
    C19 C20 . 1.307(3) ?
    C19 H19 . 0.9300 ?
    C20 C21 . 1.473(4) ?
    C20 H20 . 0.9300 ?
    C21 C26 . 1.385(4) ?
    C21 C22 . 1.392(4) ?
    C22 C23 . 1.369(4) ?
    C22 H22 . 0.9300 ?
    C23 C24 . 1.374(5) ?
    C23 H23 . 0.9300 ?
    C24 C25 . 1.377(5) ?
    C24 H24 . 0.9300 ?
    C25 C26 . 1.380(4) ?
    C25 H25 . 0.9300 ?
    C26 H26 . 0.9300 ?
    O1 N3 . 1.221(3) ?
    O2 N3 . 1.217(3) ?
    O3 N3 . 1.233(3) ?
loop_
    _geom_angle_atom_site_label_1
    _geom_angle_atom_site_label_2
    _geom_angle_atom_site_label_3
    _geom_angle_site_symmetry_1
    _geom_angle_site_symmetry_3
    _geom_angle
    _geom_angle_publ_flag
    C17 N1 C14 . . 107.27(19) ?
    C17 N1 C1 . . 109.66(19) ?
    C14 N1 C1 . . 112.15(18) ?
    C16 N2 C18 . . 112.2(2) ?
    C16 N2 C15 . . 109.51(19) ?
    C18 N2 C15 . . 111.1(2) ?
    C16 N2 H2N . . 108.2 ?
    C18 N2 H2N . . 108.2 ?
    C15 N2 H2N . . 107.4 ?
    N1 C1 C8 . . 110.39(19) ?
    N1 C1 C2 . . 111.41(19) ?
    C8 C1 C2 . . 111.1(2) ?
    N1 C1 H1 . . 107.9 ?
    C8 C1 H1 . . 107.9 ?
    C2 C1 H1 . . 107.9 ?
    C3 C2 C7 . . 118.3(2) ?
    C3 C2 C1 . . 120.0(2) ?
    C7 C2 C1 . . 121.8(2) ?
    C2 C3 C4 . . 121.2(2) ?
    C2 C3 H3 . . 119.4 ?
    C4 C3 H3 . . 119.4 ?
    C5 C4 C3 . . 119.5(3) ?
    C5 C4 H4 . . 120.3 ?
    C3 C4 H4 . . 120.3 ?
    C6 C5 C4 . . 120.0(3) ?
    C6 C5 H5 . . 120.0 ?
    C4 C5 H5 . . 120.0 ?
    C5 C6 C7 . . 120.6(3) ?
    C5 C6 H6 . . 119.7 ?
    C7 C6 H6 . . 119.7 ?
    C6 C7 C2 . . 120.5(2) ?
    C6 C7 H7 . . 119.8 ?
    C2 C7 H7 . . 119.8 ?
    C9 C8 C13 . . 118.3(3) ?
    C9 C8 C1 . . 122.1(2) ?
    C13 C8 C1 . . 119.6(2) ?
    C8 C9 C10 . . 120.6(3) ?
    C8 C9 H9 . . 119.7 ?
    C10 C9 H9 . . 119.7 ?
    C11 C10 C9 . . 120.3(3) ?
    C11 C10 H10 . . 119.8 ?
    C9 C10 H10 . . 119.8 ?
    C12 C11 C10 . . 119.1(3) ?
    C12 C11 H11 . . 120.4 ?
    C10 C11 H11 . . 120.4 ?
    C11 C12 C13 . . 120.9(3) ?
    C11 C12 H12 . . 119.5 ?
    C13 C12 H12 . . 119.5 ?
    C12 C13 C8 . . 120.6(3) ?
    C12 C13 H13 . . 119.7 ?
    C8 C13 H13 . . 119.7 ?
    N1 C14 C15 . . 111.0(2) ?
    N1 C14 H14A . . 109.4 ?
    C15 C14 H14A . . 109.4 ?
    N1 C14 H14B . . 109.4 ?
    C15 C14 H14B . . 109.4 ?
    H14A C14 H14B . . 108.0 ?
    N2 C15 C14 . . 111.6(2) ?
    N2 C15 H15A . . 109.3 ?
    C14 C15 H15A . . 109.3 ?
    N2 C15 H15B . . 109.3 ?
    C14 C15 H15B . . 109.3 ?
    H15A C15 H15B . . 108.0 ?
    N2 C16 C17 . . 110.7(2) ?
    N2 C16 H16A . . 109.5 ?
    C17 C16 H16A . . 109.5 ?
    N2 C16 H16B . . 109.5 ?
    C17 C16 H16B . . 109.5 ?
    H16A C16 H16B . . 108.1 ?
    N1 C17 C16 . . 110.9(2) ?
    N1 C17 H17A . . 109.5 ?
    C16 C17 H17A . . 109.5 ?
    N1 C17 H17B . . 109.5 ?
    C16 C17 H17B . . 109.5 ?
    H17A C17 H17B . . 108.0 ?
    C19 C18 N2 . . 113.3(2) ?
    C19 C18 H18A . . 108.9 ?
    N2 C18 H18A . . 108.9 ?
    C19 C18 H18B . . 108.9 ?
    N2 C18 H18B . . 108.9 ?
    H18A C18 H18B . . 107.7 ?
    C20 C19 C18 . . 124.3(3) ?
    C20 C19 H19 . . 117.9 ?
    C18 C19 H19 . . 117.9 ?
    C19 C20 C21 . . 126.4(3) ?
    C19 C20 H20 . . 116.8 ?
    C21 C20 H20 . . 116.8 ?
    C26 C21 C22 . . 117.0(3) ?
    C26 C21 C20 . . 123.2(3) ?
    C22 C21 C20 . . 119.7(3) ?
    C23 C22 C21 . . 122.0(4) ?
    C23 C22 H22 . . 119.0 ?
    C21 C22 H22 . . 119.0 ?
    C22 C23 C24 . . 119.5(4) ?
    C22 C23 H23 . . 120.2 ?
    C24 C23 H23 . . 120.2 ?
    C23 C24 C25 . . 120.2(4) ?
    C23 C24 H24 . . 119.9 ?
    C25 C24 H24 . . 119.9 ?
    C24 C25 C26 . . 119.5(4) ?
    C24 C25 H25 . . 120.2 ?
    C26 C25 H25 . . 120.2 ?
    C25 C26 C21 . . 121.6(3) ?
    C25 C26 H26 . . 119.2 ?
    C21 C26 H26 . . 119.2 ?
    O2 N3 O1 . . 120.8(3) ?
    O2 N3 O3 . . 121.8(3) ?
    O1 N3 O3 . . 117.4(3) ?
loop_
    _geom_torsion_atom_site_label_1
    _geom_torsion_atom_site_label_2
    _geom_torsion_atom_site_label_3
    _geom_torsion_atom_site_label_4
    _geom_torsion_site_symmetry_1
    _geom_torsion_site_symmetry_2
    _geom_torsion_site_symmetry_3
    _geom_torsion_site_symmetry_4
    _geom_torsion
    _geom_torsion_publ_flag
    C17 N1 C1 C8 . . . . -59.4(3) ?
    C14 N1 C1 C8 . . . . -178.4(2) ?
    C17 N1 C1 C2 . . . . 176.61(19) ?
    C14 N1 C1 C2 . . . . 57.6(3) ?
    N1 C1 C2 C3 . . . . -139.5(2) ?
    C8 C1 C2 C3 . . . . 96.9(3) ?
    N1 C1 C2 C7 . . . . 40.9(3) ?
    C8 C1 C2 C7 . . . . -82.6(3) ?
    C7 C2 C3 C4 . . . . -1.2(4) ?
    C1 C2 C3 C4 . . . . 179.2(2) ?
    C2 C3 C4 C5 . . . . 0.1(4) ?
    C3 C4 C5 C6 . . . . 1.2(4) ?
    C4 C5 C6 C7 . . . . -1.3(4) ?
    C5 C6 C7 C2 . . . . 0.2(4) ?
    C3 C2 C7 C6 . . . . 1.1(4) ?
    C1 C2 C7 C6 . . . . -179.4(2) ?
    N1 C1 C8 C9 . . . . -43.9(3) ?
    C2 C1 C8 C9 . . . . 80.2(3) ?
    N1 C1 C8 C13 . . . . 135.6(2) ?
    C2 C1 C8 C13 . . . . -100.2(3) ?
    C13 C8 C9 C10 . . . . -1.1(4) ?
    C1 C8 C9 C10 . . . . 178.5(2) ?
    C8 C9 C10 C11 . . . . -0.5(5) ?
    C9 C10 C11 C12 . . . . 2.5(5) ?
    C10 C11 C12 C13 . . . . -2.9(5) ?
    C11 C12 C13 C8 . . . . 1.4(5) ?
    C9 C8 C13 C12 . . . . 0.6(4) ?
    C1 C8 C13 C12 . . . . -178.9(3) ?
    C17 N1 C14 C15 . . . . 61.1(3) ?
    C1 N1 C14 C15 . . . . -178.4(2) ?
    C16 N2 C15 C14 . . . . 53.2(3) ?
    C18 N2 C15 C14 . . . . 177.7(2) ?
    N1 C14 C15 N2 . . . . -58.1(3) ?
    C18 N2 C16 C17 . . . . -177.7(2) ?
    C15 N2 C16 C17 . . . . -53.8(3) ?
    C14 N1 C17 C16 . . . . -62.3(3) ?
    C1 N1 C17 C16 . . . . 175.7(2) ?
    N2 C16 C17 N1 . . . . 60.1(3) ?
    C16 N2 C18 C19 . . . . -59.8(3) ?
    C15 N2 C18 C19 . . . . 177.2(2) ?
    N2 C18 C19 C20 . . . . 134.3(3) ?
    C18 C19 C20 C21 . . . . 172.9(3) ?
    C19 C20 C21 C26 . . . . 13.1(5) ?
    C19 C20 C21 C22 . . . . -163.8(3) ?
    C26 C21 C22 C23 . . . . -2.7(5) ?
    C20 C21 C22 C23 . . . . 174.4(3) ?
    C21 C22 C23 C24 . . . . 1.6(6) ?
    C22 C23 C24 C25 . . . . 0.0(6) ?
    C23 C24 C25 C26 . . . . -0.3(6) ?
    C24 C25 C26 C21 . . . . -0.9(5) ?
    C22 C21 C26 C25 . . . . 2.3(5) ?
    C20 C21 C26 C25 . . . . -174.7(3) ?
loop_
    _geom_hbond_atom_site_label_D
    _geom_hbond_atom_site_label_H
    _geom_hbond_atom_site_label_A
    _geom_hbond_site_symmetry_A
    _geom_hbond_distance_DH
    _geom_hbond_distance_HA
    _geom_hbond_distance_DA
    _geom_hbond_angle_DHA
    N2 H2N O3 . 0.90 2.02 2.862(3) 155.6
    N2 H2N O1 . 0.90 2.31 3.101(3) 145.8
    C14 H14A O3 . 0.97 2.53 3.263(3) 132.4
    C19 H19 O1 . 0.93 2.29 3.050(4) 138.2
data_global
_journal_date_recd_electronic     2008-06-10
_journal_date_accepted     2008-06-30
_journal_name_full     'Acta Crystallographica, Section E'
_journal_year     2008
_journal_volume     64
_journal_issue      8
_journal_page_first     o1463
_journal_page_last     o1463
_journal_paper_category     QO
_journal_coeditor_code     RZ2224
_publ_contact_author_name     'Dr Guo-Xi Wang'
_publ_contact_author_address
;
Department of Chemical Engineering
Anyang Institute of Technology
Anyang 455000
People's Republic of China
;
_publ_contact_author_email     aywgx@yahoo.com.cn
_publ_contact_author_fax     '862552092541'
_publ_contact_author_phone     '862552092541'
_publ_section_title
;
4-Benzhydryl-1-cinnamylpiperazin-1-ium nitrate
;
loop_
    _publ_author_name
    _publ_author_address
    'Ru, Zong-Ling'
;
Department of Chemical Engineering
Anyang Institute of Technology
Anyang 455000
People's Republic of China
;
    'Wang, Guo-Xi'
;
Department of Chemical Engineering
Anyang Institute of Technology
Anyang 455000
People's Republic of China
;
