# Supplementary material for: 4-Benzhydryl-1-cinnamylpiperazin-1-ium nitrate
Source: Acta Crystallogr Sect E Struct Rep Online. 2008 Jul 12;64(Pt 8):o1463. doi: 10.1107/S1600536808019958 (PMC2962093; doi:10.1107/S1600536808019958)
Supplement: Supplementary file 2 [file e-64-o1463-Isup2.hkl]

# 
# h,k,l, Fc-squared, Fo-squared, sigma(Fo-squared) and status flag 
# 
data_I
_shelx_title ' H0411-1 in P21/c' 
_shelx_refln_list_code          4 
_shelx_F_calc_maximum      179.87 
_exptl_crystal_F_000       920.00 
_reflns_d_resolution_high  0.7701 
 
loop_ 
 _symmetry_equiv_pos_as_xyz 
 'x, y, z' 
 '-x, y+1/2, -z+1/2' 
 '-x, -y, -z' 
 'x, -y-1/2, z-1/2' 
 
_cell_length_a    18.6368 
_cell_length_b    10.8990 
_cell_length_c    12.0271 
_cell_angle_alpha  90.000 
_cell_angle_beta  107.397 
_cell_angle_gamma  90.000 
 
_shelx_F_squared_multiplier     1.000 
 
loop_ 
 _refln_index_h 
 _refln_index_k 
 _refln_index_l 
 _refln_F_squared_calc 
 _refln_F_squared_meas 
 _refln_F_squared_sigma 
 _refln_observed_status 
   3   0   0     2913.13     2750.67     40.61 o 
   4   0   0     1733.60     1579.16     65.50 o 
   5   0   0     1735.34     1485.75    109.64 o 
   6   0   0      109.82       73.41     10.32 o 
   7   0   0     2078.01     2146.59    128.22 o 
   8   0   0     2543.29     3116.96    251.82 o 
   9   0   0      222.39      247.50     24.75 o 
  10   0   0      141.46      147.31     20.18 o 
  11   0   0     4065.19     4521.92    253.95 o 
  12   0   0      149.20      158.96     23.69 o 
  13   0   0      167.43      186.24     34.36 o 
  14   0   0      357.42      357.32     43.68 o 
  15   0   0      171.99      201.27     33.86 o 
  16   0   0      509.03      563.17     66.78 o 
  17   0   0       60.87       57.15     21.42 o 
  18   0   0       38.81       44.36     21.60 o 
  19   0   0       98.35      150.22     33.83 o 
  20   0   0       10.07      -13.20     18.04 o 
  21   0   0       17.41       22.90     22.06 o 
  22   0   0       46.71       51.67     27.66 o 
  23   0   0        1.85        1.21     15.59 o 
   3   1   0       21.22       17.56      1.48 o 
   4   1   0    19698.60    18221.98    225.17 o 
   5   1   0       72.33       63.00      3.34 o 
   6   1   0       91.87       82.83      3.19 o 
   7   1   0     1036.74     1099.99     24.54 o 
   8   1   0      277.94      251.34      7.98 o 
   9   1   0      172.81      186.07      9.25 o 
  10   1   0      266.55      298.43     19.91 o 
  11   1   0       64.40       51.93      6.22 o 
  12   1   0      824.97      872.90     46.33 o 
  13   1   0       48.63       88.54     16.30 o 
  14   1   0        9.88        3.69      9.42 o 
  15   1   0       56.86       94.02     17.36 o 
  16   1   0      144.93      150.69     22.97 o 
  17   1   0        5.15       -3.02     10.06 o 
  18   1   0       92.43      102.15     20.23 o 
  19   1   0       17.91       20.44     13.35 o 
  20   1   0       30.85       36.72     15.27 o 
  21   1   0        2.28        1.80     10.95 o 
  22   1   0        1.92       33.85     17.51 o 
  23   1   0       12.20       -1.00     12.22 o 
   0   2   0    11272.13    10836.67    255.07 o 
   1   2   0     2138.33     1745.32     27.62 o 
   2   2   0     4287.42     3886.33     99.58 o 
   3   2   0    19811.94    20010.58    332.54 o 
   4   2   0     1118.11     1055.04     22.20 o 
   5   2   0      327.91      315.31      9.37 o 
   6   2   0       26.75       31.80      3.29 o 
   7   2   0       20.77       21.98      3.09 o 
   8   2   0      942.80     1022.58     25.44 o 
   9   2   0       58.57       47.63      7.27 o 
  10   2   0      126.22      108.87      8.24 o 
  11   2   0      290.18      277.94     21.08 o 
  12   2   0       16.65       30.19     13.00 o 
  13   2   0      504.64      564.89     38.08 o 
  14   2   0      315.27      282.96     26.54 o 
  15   2   0        6.44       23.10     20.04 o 
  16   2   0      180.03      184.67     24.38 o 
  17   2   0        7.34       17.54     13.78 o 
  18   2   0       23.16       36.95     15.74 o 
  19   2   0        0.29       12.65     16.72 o 
  20   2   0        9.64      -13.45     13.45 o 
  21   2   0        1.21        6.99     14.41 o 
  22   2   0        1.05       -9.75     15.73 o 
   1   3   0     1958.24     1887.12     31.64 o 
   2   3   0       10.07       11.14      1.90 o 
   3   3   0      115.85      102.86      7.22 o 
   4   3   0       20.65       12.68      3.02 o 
   5   3   0      303.07      306.07     12.03 o 
   6   3   0       15.89       25.11      3.56 o 
   7   3   0       60.08       57.28      5.13 o 
   8   3   0      485.40      472.00     15.70 o 
   9   3   0      273.41      263.78     12.86 o 
  10   3   0       15.49       14.47      4.91 o 
  11   3   0       40.00       49.68      5.69 o 
  12   3   0        0.10        5.71      7.66 o 
  13   3   0        0.15        2.36      5.04 o 
  14   3   0        9.58       28.08     11.76 o 
  15   3   0       39.57       27.25     18.19 o 
  16   3   0       18.11        6.39      9.44 o 
  17   3   0        4.25        4.61     11.95 o 
  18   3   0       12.39        0.30     11.03 o 
  19   3   0        0.22        8.38     14.14 o 
  20   3   0        0.01      -11.47     13.43 o 
  21   3   0       67.12       33.72     18.25 o 
  22   3   0        3.59        0.25     14.71 o 
   0   4   0       39.02       42.05      2.29 o 
   1   4   0       20.63       23.40      3.92 o 
   2   4   0      333.53      306.35      8.30 o 
   3   4   0      257.44      262.33      8.54 o 
   4   4   0     1627.82     1659.40     38.30 o 
   5   4   0     2642.20     2627.93     68.10 o 
   6   4   0     1777.72     1738.59     44.50 o 
   7   4   0     1024.75      989.48     29.96 o 
   8   4   0     5309.31     5774.40    150.25 o 
   9   4   0      431.87      431.20     17.21 o 
  10   4   0      269.96      273.11     13.62 o 
  11   4   0       97.04      108.52      8.95 o 
  12   4   0        9.06       10.85      6.51 o 
  13   4   0        1.21       10.44      7.78 o 
  14   4   0       30.43       49.15     12.25 o 
  15   4   0       18.75       31.02     17.97 o 
  16   4   0       44.75       42.04     13.46 o 
  17   4   0        0.05        6.62     21.14 o 
  18   4   0       11.51       33.79     13.88 o 
  19   4   0       25.74       22.70     13.31 o 
  20   4   0        6.41       23.04     14.24 o 
  21   4   0        5.11       12.10     14.50 o 
  22   4   0        0.28       89.78     61.40 o 
   1   5   0       52.95       57.78      3.55 o 
   2   5   0      116.54      117.27      5.01 o 
   3   5   0      451.58      416.13     12.91 o 
   4   5   0        0.37        7.18      6.39 o 
   5   5   0        5.13        3.67      3.81 o 
   6   5   0        5.87        9.38      4.33 o 
   7   5   0        0.01       16.80      5.70 o 
   8   5   0       64.33       61.51      6.53 o 
   9   5   0      198.97      186.34     11.35 o 
  10   5   0        0.01        1.96      4.79 o 
  11   5   0      221.82      223.87     13.94 o 
  12   5   0       62.30       62.54      9.74 o 
  13   5   0      113.87      120.95     12.21 o 
  14   5   0       36.01       49.68      9.49 o 
  15   5   0        0.25        0.50      7.25 o 
  16   5   0        2.59       10.26     10.11 o 
  17   5   0       16.54       20.08     13.79 o 
  18   5   0        0.00        0.39     10.63 o 
  19   5   0       25.75       31.57     15.53 o 
  20   5   0        4.10       -0.77     11.54 o 
  21   5   0        6.34       21.04     15.29 o 
   0   6   0      999.34      907.47     73.48 o 
   1   6   0      108.51      126.45      6.81 o 
   2   6   0      138.03      123.61      9.55 o 
   3   6   0      984.53     1016.77     28.72 o 
   4   6   0        8.39       20.74      5.96 o 
   5   6   0      784.88      881.15     37.76 o 
   6   6   0      971.68      986.77     32.29 o 
   7   6   0       14.75       20.99      5.51 o 
   8   6   0     1355.54     1388.90     51.58 o 
   9   6   0       25.16       43.55      7.40 o 
  10   6   0      316.76      315.73     18.40 o 
  11   6   0      210.57      211.73     15.39 o 
  12   6   0       92.99      100.90     10.81 o 
  13   6   0        0.06        3.92      6.54 o 
  14   6   0       46.31       48.89      9.33 o 
  15   6   0        1.14        3.64      7.20 o 
  16   6   0        0.05       20.77     11.86 o 
  17   6   0        0.33        4.99     10.43 o 
  18   6   0        0.65       22.00     12.57 o 
  19   6   0        8.00       35.32     16.69 o 
  20   6   0        2.91       13.36     14.66 o 
   1   7   0       37.57       53.00      6.83 o 
   2   7   0        9.99       14.52      3.37 o 
   3   7   0      305.52      264.38     22.79 o 
   4   7   0       31.08       37.14      4.88 o 
   5   7   0       12.95       18.27      7.94 o 
   6   7   0       15.18       25.83      6.72 o 
   7   7   0       79.70       80.38      9.37 o 
   8   7   0      587.70      559.24     25.67 o 
   9   7   0       36.46       17.16      7.07 o 
  10   7   0        1.50       -4.22      6.48 o 
  11   7   0       28.16       26.85      9.58 o 
  12   7   0        0.05        4.56      6.02 o 
  13   7   0       65.70       52.69      9.29 o 
  14   7   0       13.22       26.18     10.18 o 
  15   7   0        1.90       -0.84      7.99 o 
  16   7   0       34.89       42.67     14.32 o 
  17   7   0        0.15       12.51     11.35 o 
  18   7   0        1.22        7.75     13.37 o 
  19   7   0        3.09       18.50     13.76 o 
  20   7   0       12.31       34.41     17.02 o 
   0   8   0       25.47       32.12     14.70 o 
   1   8   0       41.87       32.39      9.61 o 
   2   8   0       43.67       36.61     12.34 o 
   3   8   0       80.12       89.62     14.13 o 
   4   8   0       43.14       50.22     15.73 o 
   5   8   0       31.65       26.66      5.09 o 
   6   8   0      204.92      201.33     14.50 o 
   7   8   0      207.67      198.93     13.47 o 
   8   8   0        8.02        7.16      6.39 o 
   9   8   0       39.46       29.69      7.87 o 
  10   8   0        2.84       -0.45      6.05 o 
  11   8   0        9.60       24.75     12.14 o 
  12   8   0        6.70        6.97     12.79 o 
  13   8   0       22.29       27.13      8.80 o 
  14   8   0        1.09       -4.15      7.04 o 
  15   8   0        5.29        0.52      6.58 o 
  16   8   0        0.02       -0.24     11.31 o 
  17   8   0        3.52       -5.98     10.74 o 
  18   8   0        0.05        2.23     12.71 o 
  19   8   0        0.50       21.97     29.72 o 
   1   9   0      204.60      220.96     24.18 o 
   2   9   0       93.75       98.45     17.36 o 
   3   9   0       26.39       27.07     13.96 o 
   4   9   0        0.11        1.81     13.03 o 
   5   9   0      169.82      194.05     21.20 o 
   6   9   0       14.71       48.91     12.97 o 
   7   9   0       49.42       55.77     13.21 o 
   8   9   0       12.05       -2.51      6.81 o 
   9   9   0       13.81       12.37     15.63 o 
  10   9   0       30.98       15.79      8.85 o 
  11   9   0       72.42       51.57     19.25 o 
  12   9   0       19.54       35.82      9.79 o 
  13   9   0        5.07        6.23      8.56 o 
  14   9   0        6.21       -9.65     10.29 o 
  15   9   0        2.21       73.76     47.99 o 
  16   9   0        8.47       39.08     23.55 o 
  17   9   0        0.01      -13.46     19.06 o 
   0  10   0       49.73       82.09     23.32 o 
   1  10   0        0.40        6.08      9.47 o 
   2  10   0       42.01       18.77     10.44 o 
   3  10   0      213.15      210.51     28.04 o 
   4  10   0       40.05       59.09     17.80 o 
   5  10   0        3.54        8.15     13.66 o 
   6  10   0       87.14       98.05     17.05 o 
   7  10   0       56.02       75.16     15.15 o 
   8  10   0        1.25      -10.87     10.87 o 
   9  10   0        8.63       11.97      9.94 o 
  10  10   0        0.88      -11.91     12.56 o 
  11  10   0       24.56       19.89     11.53 o 
  12  10   0        2.48       -8.72     10.71 o 
  13  10   0       82.12       70.03     20.43 o 
  14  10   0       76.53       90.44     23.86 o 
  15  10   0        0.63       12.82     20.87 o 
  16  10   0       12.13       10.44     19.48 o 
   1  11   0       37.55       23.54     14.25 o 
   2  11   0       14.28       25.94     14.21 o 
   3  11   0        8.02        5.77     10.80 o 
   4  11   0        0.39       13.13     15.33 o 
   5  11   0       13.96       32.70     13.18 o 
   6  11   0        0.32        8.90     10.40 o 
   7  11   0        5.29        7.68     10.29 o 
   8  11   0       13.10       26.49     12.11 o 
   9  11   0       19.36       17.96     14.69 o 
  10  11   0        0.99       -8.13     10.61 o 
  11  11   0       44.22       49.36     16.16 o 
  12  11   0       22.42       42.96     14.67 o 
  13  11   0        4.11        6.20     20.05 o 
  14  11   0        0.04       24.78     24.91 o 
   0  12   0       41.29       64.10     23.89 o 
   1  12   0        0.02       11.53     12.94 o 
   2  12   0       13.36       -5.56      9.77 o 
   3  12   0       16.18       25.00     17.94 o 
   4  12   0       74.31       68.14     18.98 o 
   5  12   0       25.85        1.92     10.78 o 
   6  12   0        0.46        4.39     11.73 o 
   7  12   0        2.73       15.05     12.64 o 
   8  12   0        0.43       16.06     12.76 o 
   9  12   0        0.33        5.08     12.71 o 
  10  12   0        0.57        1.08     13.04 o 
  11  12   0        4.63        3.38     11.89 o 
  12  12   0        4.75       25.13     16.83 o 
   1  13   0        1.79        6.89     12.66 o 
   2  13   0        3.09       -4.36     13.40 o 
   3  13   0        0.92       18.80     17.81 o 
   4  13   0        1.82       34.17     19.77 o 
   5  13   0        8.56       13.15     13.04 o 
   6  13   0        0.13       27.10     16.53 o 
   7  13   0        0.15        6.98     14.60 o 
   8  13   0        3.13        1.72     11.48 o 
   9  13   0        0.61        1.54     25.37 o 
   0  14   0        0.44        9.25     28.07 o 
   1  14   0        0.00       19.96     17.03 o 
   2  14   0        0.23        4.62     33.61 o 
 -23   1   1        3.31       11.22     16.55 o 
 -22   1   1       13.76       22.29     16.83 o 
 -21   1   1        0.02        0.16      9.99 o 
 -20   1   1       12.26       14.35     13.64 o 
 -19   1   1      102.60      102.78     20.53 o 
 -18   1   1        0.98        7.17     11.31 o 
 -17   1   1      323.49      324.87     32.68 o 
 -16   1   1      450.17      438.30     38.61 o 
 -15   1   1      261.16      327.08     31.40 o 
 -14   1   1     1092.84     1105.88     62.42 o 
 -13   1   1       98.81       96.10     14.12 o 
 -12   1   1      298.35      325.55     23.01 o 
 -11   1   1      578.67      629.13     33.26 o 
 -10   1   1       34.85       57.56     10.25 o 
  -9   1   1      420.47      363.91     19.52 o 
  -8   1   1      152.10      147.55     13.56 o 
  -7   1   1       68.10       52.90      6.32 o 
  -6   1   1     4609.87     4805.35     95.37 o 
  -5   1   1     1877.66     1699.52     27.43 o 
  -4   1   1      816.50      777.31     29.96 o 
  -3   1   1     2277.63     2048.84     48.50 o 
  -2   1   1      119.31      114.36      4.13 o 
   1   1   1     1621.55     1244.89     37.48 o 
   2   1   1      147.98      119.78      4.60 o 
   3   1   1      845.74      836.28     16.58 o 
   4   1   1     1652.39     1652.46     31.96 o 
   5   1   1     1648.81     1636.48     33.51 o 
   6   1   1      299.88      259.95      8.49 o 
   7   1   1        0.23       -0.01      2.19 o 
   8   1   1      375.96      359.10     16.07 o 
   9   1   1       12.18       20.28      6.18 o 
  10   1   1        3.39        8.65      6.01 o 
  11   1   1       10.30       17.93      3.75 o 
  12   1   1      145.37      108.32     15.90 o 
  13   1   1      324.72      325.41     27.20 o 
  14   1   1       20.90       46.13     14.10 o 
  15   1   1      310.90      277.79     27.94 o 
  16   1   1       98.17       90.51     17.82 o 
  17   1   1        1.13       31.57     13.51 o 
  18   1   1       24.37       33.75     13.84 o 
  19   1   1        0.56      -12.28     12.28 o 
  20   1   1        0.19      -10.12     19.83 o 
  21   1   1        0.67      -12.06     13.98 o 
  22   1   1        0.35        4.16     12.40 o 
 -23   2   1        0.00        2.04     12.41 o 
 -22   2   1        0.81       15.81     15.15 o 
 -21   2   1        0.44        2.68     12.74 o 
 -20   2   1       27.57       33.27     15.91 o 
 -19   2   1       11.42       28.77     15.72 o 
 -18   2   1        3.59        6.28     16.53 o 
 -17   2   1      207.85      219.65     25.41 o 
 -16   2   1        0.02        5.48     11.74 o 
 -15   2   1       10.56       -2.15      8.43 o 
 -14   2   1      160.86      154.53     20.88 o 
 -13   2   1        8.37       29.69     10.19 o 
 -12   2   1        7.11        7.71      3.35 o 
 -11   2   1      427.79      398.06     15.96 o 
 -10   2   1      345.54      301.52     13.68 o 
  -9   2   1      444.84      479.04     13.82 o 
  -8   2   1       82.14       77.66      4.74 o 
  -7   2   1       90.25      107.13      5.22 o 
  -6   2   1     3170.45     3165.82     62.54 o 
  -5   2   1     6139.03     6391.69    132.83 o 
  -4   2   1      143.23      160.53      6.79 o 
  -3   2   1    13297.14    13555.96    225.67 o 
  -2   2   1     4139.29     4000.41    140.50 o 
  -1   2   1     1903.98     1737.85     35.95 o 
   0   2   1     2798.27     2302.06     76.06 o 
   1   2   1    21217.11    20155.39    269.47 o 
   2   2   1    11058.76    10909.51    179.39 o 
   3   2   1     1736.43     1765.68     34.97 o 
   4   2   1     2411.16     2288.01     46.46 o 
   5   2   1      229.04      254.53      8.73 o 
   6   2   1       12.52        9.75      3.37 o 
   7   2   1     1437.36     1576.74     39.03 o 
   8   2   1     1322.11     1385.86     36.37 o 
   9   2   1       74.07       73.24      5.91 o 
  10   2   1        6.15       18.53      4.62 o 
  11   2   1      722.69      700.97     42.03 o 
  12   2   1       61.53       58.46      9.75 o 
  13   2   1      207.06      164.14     22.05 o 
  14   2   1       41.75       46.93     13.76 o 
  15   2   1      383.46      398.18     33.64 o 
  16   2   1      185.83      249.90     28.20 o 
  17   2   1        5.54       19.40     21.31 o 
  18   2   1       12.24       39.94     15.18 o 
  19   2   1        1.14       27.71     27.35 o 
  20   2   1        3.86       23.49     14.54 o 
  21   2   1       10.37        6.70     12.25 o 
  22   2   1        5.22        3.81     12.01 o 
 -22   3   1        4.36       28.54     17.15 o 
 -21   3   1        1.08        4.93     16.22 o 
 -20   3   1       49.85       66.98     19.01 o 
 -19   3   1       24.07       46.16     15.88 o 
 -18   3   1       16.64       46.84     15.07 o 
 -17   3   1       53.04       97.09     17.18 o 
 -16   3   1        0.05        1.02      8.74 o 
 -15   3   1       37.59       67.08     15.04 o 
 -14   3   1       54.10       71.97     14.02 o 
 -13   3   1        1.85        4.44      6.54 o 
 -12   3   1       47.65       49.12      5.20 o 
 -11   3   1        0.09       11.45      8.30 o 
 -10   3   1        7.90       10.26      3.48 o 
  -9   3   1      326.26      369.36     13.41 o 
  -8   3   1      230.67      235.73     10.01 o 
  -7   3   1      475.11      475.05     15.54 o 
  -6   3   1        0.97        9.50      3.89 o 
  -5   3   1      753.32      700.46     19.85 o 
  -4   3   1      750.81      747.29     18.78 o 
  -3   3   1       82.90      100.67      5.28 o 
  -2   3   1      546.59      558.55     12.30 o 
  -1   3   1    13185.54    12138.89    258.15 o 
   0   3   1     7726.61     7872.34    193.07 o 
   1   3   1     6630.32     6610.31     99.99 o 
   2   3   1     2262.72     2191.99     41.50 o 
   3   3   1     1114.13     1114.73     24.92 o 
   4   3   1      587.33      593.68     16.13 o 
   5   3   1      906.98      941.94     30.48 o 
   6   3   1       98.05      107.26      6.58 o 
   7   3   1     1170.20     1361.44     36.86 o 
   8   3   1      133.76      136.80      8.29 o 
   9   3   1       61.01       65.85      6.40 o 
  10   3   1       82.67       90.08      9.08 o 
  11   3   1       11.60       15.52      5.14 o 
  12   3   1       89.79       89.13      7.93 o 
  13   3   1       17.68       17.37      6.10 o 
  14   3   1       88.87       77.88     14.23 o 
  15   3   1        0.23       -5.13      8.66 o 
  16   3   1        6.33       10.78      9.70 o 
  17   3   1       58.22       66.16     17.29 o 
  18   3   1      150.24      133.95     23.44 o 
  19   3   1        5.68       16.66     14.23 o 
  20   3   1       50.48       45.13     17.39 o 
  21   3   1       69.74       76.15     24.68 o 
  22   3   1        0.20        7.56     13.88 o 
 -22   4   1       11.46       14.10     15.14 o 
 -21   4   1        0.16       12.15     21.33 o 
 -20   4   1       50.90       41.22     16.80 o 
 -19   4   1        0.36       -2.56     10.19 o 
 -18   4   1        0.18       -4.94     10.44 o 
 -17   4   1       77.63       86.63     17.11 o 
 -16   4   1        0.00        8.71     11.01 o 
 -15   4   1       13.28       37.18     14.91 o 
 -14   4   1        9.62       24.45     15.66 o 
 -13   4   1       11.48       12.06      5.97 o 
 -12   4   1        0.63       15.67      6.87 o 
 -11   4   1      251.45      263.78     13.10 o 
 -10   4   1       26.18       48.31      6.53 o 
  -9   4   1      402.89      381.77     15.97 o 
  -8   4   1       62.25       75.00      6.94 o 
  -7   4   1       27.36       27.95      5.71 o 
  -6   4   1     2132.80     2310.70     58.50 o 
  -5   4   1      330.47      322.80     11.67 o 
  -4   4   1        4.15        3.69      3.53 o 
  -3   4   1      111.45      113.98      5.67 o 
  -2   4   1      322.27      320.51     12.04 o 
  -1   4   1       43.89       39.97      4.92 o 
   0   4   1      290.83      267.61     11.12 o 
   1   4   1      273.20      246.89      8.01 o 
   2   4   1      130.31      119.66      8.48 o 
   3   4   1     1359.17     1378.63     33.14 o 
   4   4   1      274.73      293.65     11.46 o 
   5   4   1     5325.78     5882.76    140.41 o 
   6   4   1       66.41       82.20      8.81 o 
   7   4   1      185.47      202.60     10.78 o 
   8   4   1      193.44      221.56     11.51 o 
   9   4   1      187.16      189.85     10.91 o 
  10   4   1      982.25     1072.64     38.37 o 
  11   4   1      108.40      102.77      9.41 o 
  12   4   1       22.60       34.25      8.50 o 
  13   4   1        0.04        7.43      5.13 o 
  14   4   1       10.44        4.17      7.15 o 
  15   4   1       10.25        5.16      9.33 o 
  16   4   1       11.55        7.89     10.31 o 
  17   4   1       15.89       14.18     11.15 o 
  18   4   1       92.84      113.39     20.44 o 
  19   4   1       13.46        3.51     11.23 o 
  20   4   1       36.23       51.28     24.19 o 
  21   4   1       24.09       22.40     16.24 o 
 -22   5   1      115.24      121.15     26.08 o 
 -21   5   1       51.52       28.76     21.26 o 
 -20   5   1        1.98       30.28     15.29 o 
 -19   5   1       46.63       36.61     22.88 o 
 -18   5   1       10.47       11.70     11.43 o 
 -17   5   1        0.72        9.99     20.09 o 
 -16   5   1       11.82        9.34     10.79 o 
 -15   5   1       28.08       53.60     12.90 o 
 -14   5   1       27.97       26.33      8.47 o 
 -13   5   1        5.79       16.13      8.69 o 
 -12   5   1       13.83       11.94      5.90 o 
 -11   5   1      745.54      703.61     28.78 o 
 -10   5   1       32.16       37.14      9.67 o 
  -9   5   1      413.39      464.18     20.12 o 
  -8   5   1      646.22      691.56     26.30 o 
  -7   5   1      586.39      630.36     22.72 o 
  -6   5   1     1288.61     1365.08     39.31 o 
  -5   5   1        1.85       13.66      5.80 o 
  -4   5   1      609.95      701.60     29.88 o 
  -3   5   1      178.93      200.25      7.84 o 
  -2   5   1        0.53       -1.70      2.27 o 
  -1   5   1        1.22        2.77      2.67 o 
   0   5   1     1158.69     1264.75     40.14 o 
   1   5   1      149.17      148.73      8.05 o 
   2   5   1       12.36       28.82      5.49 o 
   3   5   1      636.98      591.72     17.27 o 
   4   5   1       39.67       39.31      4.79 o 
   5   5   1      450.30      451.81     16.39 o 
   6   5   1        3.88        6.77      4.54 o 
   7   5   1      421.84      489.41     19.80 o 
   8   5   1      221.01      232.58     14.31 o 
   9   5   1       88.59       91.20      8.78 o 
  10   5   1        0.05        1.51      5.01 o 
  11   5   1       43.71       54.06      8.17 o 
  12   5   1        5.48       -1.15      5.06 o 
  13   5   1       12.57       17.03      7.25 o 
  14   5   1      117.96      113.12     13.47 o 
  15   5   1       37.11       45.95     14.64 o 
  16   5   1        6.27       31.94     13.14 o 
  17   5   1       22.51       21.92     12.71 o 
  18   5   1       26.32       22.76     13.51 o 
  19   5   1       19.14        8.98     11.14 o 
  20   5   1       11.28        2.48     11.10 o 
  21   5   1        3.70       -6.53     13.46 o 
 -21   6   1        4.83       24.21     16.86 o 
 -20   6   1       53.86       78.30     21.05 o 
 -19   6   1        6.53      -12.68     12.68 o 
 -18   6   1        0.67        5.48     10.75 o 
 -17   6   1        3.08       20.37     12.16 o 
 -16   6   1        7.93       -9.53     11.53 o 
 -15   6   1       36.78       37.22      9.81 o 
 -14   6   1       93.60       88.45     10.09 o 
 -13   6   1       78.20       71.10      9.30 o 
 -12   6   1        9.76       27.23      8.76 o 
 -11   6   1       10.46       34.80      8.29 o 
 -10   6   1      159.67      156.59     12.36 o 
  -9   6   1     1372.94     1483.23     52.66 o 
  -8   6   1       21.61       33.24      6.99 o 
  -7   6   1      393.63      392.25     17.84 o 
  -6   6   1       50.34       61.80      6.86 o 
  -5   6   1        0.16        5.76      4.22 o 
  -4   6   1      465.88      443.63     17.38 o 
  -3   6   1      431.36      395.45     18.59 o 
  -2   6   1       65.91       68.58      5.76 o 
  -1   6   1       76.04       93.72     10.48 o 
   0   6   1       52.74       44.34      5.00 o 
   1   6   1      210.05      219.06     10.83 o 
   2   6   1      129.62      116.30      4.60 o 
   3   6   1      205.99      193.63      9.82 o 
   4   6   1      263.51      293.30     12.16 o 
   5   6   1      171.25      196.84     11.65 o 
   6   6   1      182.25      200.82     11.68 o 
   7   6   1      149.95      118.63     12.11 o 
   8   6   1        2.77       10.90      9.82 o 
   9   6   1      236.21      259.75     16.02 o 
  10   6   1      616.59      624.56     28.50 o 
  11   6   1       11.09       12.07      7.03 o 
  12   6   1       19.97       19.10      8.57 o 
  13   6   1        2.53        3.22      7.17 o 
  14   6   1       26.10       27.38     10.75 o 
  15   6   1        3.88       23.28     16.00 o 
  16   6   1        7.89        2.92     13.65 o 
  17   6   1        4.12       39.29     14.06 o 
  18   6   1        5.97        2.24     12.36 o 
  19   6   1        8.90       14.08     13.79 o 
  20   6   1        9.74       23.06     19.00 o 
 -20   7   1       26.54       14.26     14.04 o 
 -19   7   1        4.94        1.68     10.11 o 
 -18   7   1        0.02       -0.04      9.34 o 
 -17   7   1        1.64       -7.39     10.54 o 
 -16   7   1        2.86       17.59     11.44 o 
 -15   7   1        3.24        8.65      8.53 o 
 -14   7   1       11.32       21.38      8.40 o 
 -13   7   1       29.17       17.04      9.90 o 
 -12   7   1       35.74       20.32      7.23 o 
 -11   7   1        5.09       12.75      6.48 o 
 -10   7   1      342.82      337.70     18.88 o 
  -9   7   1      543.54      497.00     24.08 o 
  -8   7   1      531.62      571.55     25.25 o 
  -7   7   1      538.15      560.25     24.03 o 
  -6   7   1      743.20      756.02     28.11 o 
  -5   7   1      124.16      113.95     10.66 o 
  -4   7   1       79.63       80.80      6.14 o 
  -3   7   1      185.09      178.13     18.21 o 
  -2   7   1       78.02       87.98      7.67 o 
  -1   7   1      128.83      122.64      8.40 o 
   0   7   1      195.41      179.34     15.22 o 
   1   7   1       80.67       72.90      7.24 o 
   2   7   1       39.55       36.68      7.29 o 
   3   7   1       18.16       24.81      6.42 o 
   4   7   1      647.95      650.98     21.44 o 
   5   7   1       65.18       68.09      7.45 o 
   6   7   1       96.20       97.15     10.20 o 
   7   7   1      539.03      525.62     23.88 o 
   8   7   1      262.14      267.60     16.91 o 
   9   7   1      539.11      556.20     26.89 o 
  10   7   1      117.27      132.28     12.83 o 
  11   7   1        0.16       -5.56      6.77 o 
  12   7   1        9.43       15.59     10.60 o 
  13   7   1        7.57        6.90      6.94 o 
  14   7   1       56.27       64.54     10.80 o 
  15   7   1       33.14       42.43     11.09 o 
  16   7   1        8.67       33.46     18.27 o 
  17   7   1        1.10       -7.63     12.07 o 
  18   7   1        0.01       -7.39     11.93 o 
  19   7   1        2.61        5.25     12.42 o 
 -19   8   1        0.09       14.99     33.01 o 
 -18   8   1        9.28       11.08     12.13 o 
 -17   8   1        7.12      -10.50     10.92 o 
 -16   8   1        0.35       -8.33     10.13 o 
 -15   8   1        7.78       -0.21      7.24 o 
 -14   8   1       30.92       25.20      8.35 o 
 -13   8   1        3.13        4.79      6.40 o 
 -12   8   1        3.92       16.95     11.00 o 
 -11   8   1       10.67       30.31     12.43 o 
 -10   8   1        3.15       15.49      8.97 o 
  -9   8   1      175.82      157.70     13.20 o 
  -8   8   1       50.17       64.54      9.37 o 
  -7   8   1      227.47      235.66     16.51 o 
  -6   8   1     1604.78     1548.33     62.90 o 
  -5   8   1        9.86       11.15      9.40 o 
  -4   8   1       27.61       26.71      8.20 o 
  -3   8   1       11.58       11.61      7.44 o 
  -2   8   1       17.48       31.50      9.62 o 
  -1   8   1        3.56       23.01     11.78 o 
   0   8   1       64.11       59.99      6.71 o 
   1   8   1      203.40      193.29     12.34 o 
   2   8   1       38.51       40.85      5.97 o 
   3   8   1      183.84      168.00     12.36 o 
   4   8   1      422.66      355.56     18.42 o 
   5   8   1      500.07      452.02     24.77 o 
   6   8   1        1.01       16.17     12.27 o 
   7   8   1        7.47        9.71      7.13 o 
   8   8   1        0.01       -5.25      5.64 o 
   9   8   1      131.68      135.58     12.47 o 
  10   8   1       20.85       27.16      9.44 o 
  11   8   1        0.70        6.23      6.77 o 
  12   8   1       72.11       65.65     10.56 o 
  13   8   1       11.12       15.89      9.31 o 
  14   8   1       12.55        8.76      8.59 o 
  15   8   1        0.27       -2.21      8.43 o 
  16   8   1        2.28       -3.16      9.82 o 
  17   8   1        0.61      -12.11     14.01 o 
  18   8   1        4.34        5.32     12.79 o 
 -18   9   1        0.03        4.33     18.02 o 
 -17   9   1       30.78       34.47     23.96 o 
 -16   9   1       47.78       29.94     44.90 o 
 -15   9   1        0.12       -1.03      9.89 o 
 -14   9   1       22.35       29.23     14.37 o 
 -13   9   1       27.90        6.60      8.79 o 
 -12   9   1        1.15        2.10      5.85 o 
 -11   9   1        2.08        0.59      6.58 o 
 -10   9   1        2.28        8.36      8.52 o 
  -9   9   1       68.40       52.92     10.42 o 
  -8   9   1       50.61       49.82     12.00 o 
  -7   9   1       48.63       59.67     12.96 o 
  -6   9   1        0.08       14.30      9.66 o 
  -5   9   1      135.62      155.49     25.38 o 
  -4   9   1      182.53      203.56     21.83 o 
  -3   9   1        0.92       18.02      9.94 o 
  -2   9   1        0.11        2.31     10.89 o 
  -1   9   1       10.62       23.18     12.32 o 
   0   9   1       14.64       11.78     13.41 o 
   1   9   1       11.93       10.23     10.45 o 
   2   9   1       72.45       66.44     13.98 o 
   3   9   1       13.05       41.74     11.72 o 
   4   9   1        7.89       23.19      9.66 o 
   5   9   1      145.16      142.96     12.07 o 
   6   9   1       62.69       47.57     13.08 o 
   7   9   1       17.31       20.66     13.96 o 
   8   9   1        9.62        7.66      7.17 o 
   9   9   1        3.78       -3.13      6.53 o 
  10   9   1       21.85       42.10     10.65 o 
  11   9   1        0.01        0.32      8.54 o 
  12   9   1       17.16       34.31     16.24 o 
  13   9   1       25.29       30.64     11.69 o 
  14   9   1       10.95       23.59     15.46 o 
  15   9   1        3.21        1.91     10.87 o 
  16   9   1        0.61       30.22     23.71 o 
  17   9   1        0.00      -18.83     20.71 o 
 -16  10   1       12.87       12.85     19.61 o 
 -15  10   1        0.08       15.08     20.60 o 
 -14  10   1        0.12      -13.41     13.41 o 
 -13  10   1       15.84        9.42     10.98 o 
 -12  10   1        0.30        9.22     11.30 o 
 -11  10   1        0.21        8.28      9.79 o 
 -10  10   1       20.90       26.01     11.67 o 
  -9  10   1       79.13       89.50     16.31 o 
  -8  10   1       13.75        8.24     10.26 o 
  -7  10   1       54.35       54.76     14.61 o 
  -6  10   1        3.28       -4.58      8.62 o 
  -5  10   1      214.86      251.17     25.62 o 
  -4  10   1        1.39        6.38      9.08 o 
  -3  10   1      323.09      344.30     29.73 o 
  -2  10   1      108.20      135.82     18.38 o 
  -1  10   1        0.00       12.94     10.60 o 
   0  10   1      198.67      219.66     22.69 o 
   1  10   1       84.28       74.42     14.58 o 
   2  10   1        0.58        7.22      9.88 o 
   3  10   1        2.52       -3.35      8.65 o 
   4  10   1      302.20      272.76     26.89 o 
   5  10   1      269.41      217.04     27.56 o 
   6  10   1       27.04       35.90     13.71 o 
   7  10   1        2.72       -4.43      9.70 o 
   8  10   1        7.74        8.60     13.24 o 
   9  10   1        0.23        3.72      9.20 o 
  10  10   1        0.42      -11.81     11.81 o 
  11  10   1        4.12       22.24     12.51 o 
  12  10   1        4.75       12.52     11.61 o 
  13  10   1       15.89       13.52     11.66 o 
  14  10   1        0.03        2.80     13.16 o 
  15  10   1        0.69        2.65     14.26 o 
 -14  11   1       21.17       19.41     17.79 o 
 -13  11   1        0.91       37.90     18.30 o 
 -12  11   1        0.89        4.01     10.58 o 
 -11  11   1        0.07        2.00     14.99 o 
 -10  11   1        3.48        1.99     12.80 o 
  -9  11   1        0.14        9.06     10.74 o 
  -8  11   1       32.39       16.61     12.01 o 
  -7  11   1       42.42       66.02     15.34 o 
  -6  11   1        2.92       -4.33      9.89 o 
  -5  11   1       55.61       25.22     14.64 o 
  -4  11   1      126.36      179.87     26.13 o 
  -3  11   1       95.55       90.96     20.42 o 
  -2  11   1        0.91       -3.84     25.63 o 
  -1  11   1      226.09      249.52     27.09 o 
   0  11   1      281.02      326.60     31.47 o 
   1  11   1        4.20       15.04     12.60 o 
   2  11   1       30.81       63.24     15.91 o 
   3  11   1        0.62        1.31      9.33 o 
   4  11   1       40.17       83.03     18.86 o 
   5  11   1       15.61       10.76     12.04 o 
   6  11   1        4.23        7.79     10.28 o 
   7  11   1       23.81       53.24     16.88 o 
   8  11   1        4.16       15.15     11.37 o 
   9  11   1        1.62       17.27     14.76 o 
  10  11   1        0.19        6.47     10.81 o 
  11  11   1        0.18       12.77     12.06 o 
  12  11   1        3.56        6.83     12.16 o 
  13  11   1        3.41       13.38     14.21 o 
 -12  12   1       22.28        7.31     13.84 o 
 -11  12   1        4.31       15.95     15.92 o 
 -10  12   1        6.17       32.53     16.73 o 
  -9  12   1        0.03        3.55     10.34 o 
  -8  12   1       16.58        3.24     10.84 o 
  -7  12   1        5.29        8.99     14.76 o 
  -6  12   1       10.12       16.29     12.80 o 
  -5  12   1        1.50       -0.15     24.48 o 
  -4  12   1        3.43       11.89     19.98 o 
  -3  12   1        3.01      -13.38     13.38 o 
  -2  12   1       16.98       34.31     20.46 o 
  -1  12   1       47.21       64.17     24.92 o 
   0  12   1       37.46       22.77     17.83 o 
   1  12   1        9.82       32.04     19.81 o 
   2  12   1       40.67       54.91     28.34 o 
   3  12   1        2.15      -13.42     14.55 o 
   4  12   1        1.57       -4.26     11.54 o 
   5  12   1       23.89       55.17     20.02 o 
   6  12   1        6.89       13.06     11.45 o 
   7  12   1        1.54       -6.56     15.22 o 
   8  12   1        1.04       11.77     16.25 o 
   9  12   1        0.00       19.35     14.00 o 
  10  12   1        1.43       -3.75     11.53 o 
  11  12   1        1.17       13.97     12.97 o 
  -9  13   1        1.00       14.03     14.14 o 
  -8  13   1        0.01      -13.67     13.67 o 
  -7  13   1        3.32       -0.90     10.68 o 
  -6  13   1        2.52       11.88     15.70 o 
  -5  13   1        0.32       14.98     19.99 o 
  -4  13   1        8.98       30.77     22.42 o 
  -3  13   1        3.50       14.33     44.93 o 
  -2  13   1       27.08       12.24     23.94 o 
  -1  13   1       16.01       11.60     19.25 o 
   0  13   1       12.28       17.99     18.10 o 
   1  13   1       41.13       23.05     52.35 o 
   2  13   1       17.53        5.02     20.49 o 
   3  13   1        2.25        5.04     12.38 o 
   4  13   1       12.38       27.59     16.05 o 
   5  13   1       10.60       19.36     16.18 o 
   6  13   1        2.06        5.40     13.15 o 
   7  13   1        2.88        5.47     12.95 o 
   8  13   1        0.02       12.69     17.19 o 
  -3  14   1        0.57       -5.12     25.50 o 
  -2  14   1        0.38       -3.16     16.90 o 
  -1  14   1        0.38       26.47     33.72 o 
   0  14   1        0.02       -9.89     18.35 o 
   1  14   1        2.14       28.95     22.97 o 
   2  14   1        2.74       -0.83     17.01 o 
 -23   0   2       16.02       12.63     20.91 o 
 -22   0   2        0.56      -10.54     19.25 o 
 -21   0   2        8.24      -23.68     27.19 o 
 -20   0   2       25.14       38.47     44.96 o 
 -19   0   2        1.72        1.10     23.35 o 
 -18   0   2        1.08       25.76     18.86 o 
 -17   0   2       75.93       60.74     21.91 o 
 -16   0   2       14.07       29.12     17.41 o 
 -15   0   2      809.40      876.15     81.46 o 
 -14   0   2       18.54       17.15     14.34 o 
 -13   0   2      262.77      302.88     36.73 o 
 -12   0   2     1089.21     1050.71    445.18 o 
 -11   0   2      624.33      516.05     94.04 o 
 -10   0   2       58.21       53.64     12.02 o 
  -9   0   2        7.08       19.14      9.50 o 
  -8   0   2     1556.70     1633.19     98.31 o 
  -7   0   2      351.13      315.56     11.60 o 
  -6   0   2     1926.42     1856.04     43.90 o 
  -5   0   2    13773.10    12188.98    343.02 o 
  -4   0   2    29374.10    30905.29    597.77 o 
  -3   0   2     3119.50     2812.44     87.00 o 
  -2   0   2     3681.20     3348.34    103.43 o 
  -1   0   2       21.49       20.55      2.23 o 
   0   0   2      290.51      181.64     12.03 o 
   1   0   2     1208.19     1184.02     32.62 o 
   2   0   2    15829.29    14168.17    331.02 o 
   3   0   2      605.49      541.15     18.25 o 
   4   0   2      614.63      546.92     18.63 o 
   5   0   2       21.92       27.58      4.38 o 
   6   0   2      837.13      771.75     29.06 o 
   7   0   2      312.26      309.12     19.49 o 
   8   0   2       13.30       10.58     12.86 o 
   9   0   2     1119.91     1131.04     47.12 o 
  10   0   2      482.62      534.30     28.01 o 
  11   0   2        3.28       16.67     12.93 o 
  12   0   2      350.10      315.82     20.77 o 
  13   0   2       23.03       32.40     15.92 o 
  14   0   2       60.66       47.19     19.75 o 
  15   0   2      152.65      161.76     47.40 o 
  16   0   2       13.66       23.96     16.89 o 
  17   0   2       39.57       74.50     26.81 o 
  18   0   2        9.14        6.68     15.37 o 
  19   0   2       27.14       32.05     20.32 o 
  20   0   2        8.27       -8.60     21.47 o 
  21   0   2       12.61       19.89     21.06 o 
 -23   1   2        1.56        2.91     13.19 o 
 -22   1   2        2.98        2.92     11.61 o 
 -21   1   2        1.33      -12.95     12.95 o 
 -20   1   2       29.16       24.50     19.94 o 
 -19   1   2       53.24       35.52     19.21 o 
 -18   1   2       31.93       32.47     14.30 o 
 -17   1   2       17.98       -5.44     15.60 o 
 -16   1   2       14.72        2.19     15.07 o 
 -15   1   2      231.16      204.81     22.79 o 
 -14   1   2       98.45       97.02     14.99 o 
 -13   1   2      215.72      229.51     21.08 o 
 -12   1   2      126.90      144.20     15.23 o 
 -11   1   2      348.30      351.46     24.57 o 
 -10   1   2      268.87      313.02     19.43 o 
  -9   1   2      890.01      840.10     26.41 o 
  -8   1   2      218.90      233.04      8.42 o 
  -7   1   2      879.07      900.07     18.31 o 
  -6   1   2      366.88      296.38      8.54 o 
  -5   1   2     1152.14     1188.97     23.76 o 
  -4   1   2    32353.16    34170.34    590.79 o 
  -3   1   2       68.81       75.83      3.99 o 
  -2   1   2      568.01      522.84      9.39 o 
  -1   1   2     1396.42     1273.65     46.42 o 
   0   1   2    28842.76    22742.96    257.99 o 
   1   1   2     2040.25     2063.91     58.55 o 
   2   1   2      256.44      250.31      6.74 o 
   3   1   2      218.23      204.31      7.08 o 
   4   1   2      541.46      519.31     13.52 o 
   5   1   2      600.14      580.42     15.86 o 
   6   1   2      494.81      541.16     27.63 o 
   7   1   2      632.94      667.93     21.76 o 
   8   1   2     1084.40     1148.84     32.65 o 
   9   1   2        3.79       -1.69      5.58 o 
  10   1   2       84.98       89.11      7.27 o 
  11   1   2       87.95       72.56     10.12 o 
  12   1   2      584.85      501.71     54.29 o 
  13   1   2       39.98       50.48      8.99 o 
  14   1   2        7.28       23.97     12.46 o 
  15   1   2      105.61      105.74     16.89 o 
  16   1   2       14.60       19.09     11.90 o 
  17   1   2        4.23       33.49     19.40 o 
  18   1   2       22.01       19.31     13.72 o 
  19   1   2        0.20       44.65     26.19 o 
  20   1   2       13.21        3.75     10.77 o 
  21   1   2        0.45       -0.77     11.39 o 
 -23   2   2       62.69       82.08     27.28 o 
 -22   2   2       19.75       45.46     18.75 o 
 -21   2   2        8.66      -19.15     19.59 o 
 -20   2   2        0.81       12.27     13.61 o 
 -19   2   2        3.24        3.65     11.88 o 
 -18   2   2       70.54       72.67     16.90 o 
 -17   2   2       56.41       42.46     17.64 o 
 -16   2   2        0.00        2.28     12.85 o 
 -15   2   2      221.09      222.60     23.78 o 
 -14   2   2       19.12       11.14     16.41 o 
 -13   2   2      402.43      394.58     27.25 o 
 -12   2   2      626.59      664.31     41.02 o 
 -11   2   2      115.98      108.15     11.75 o 
 -10   2   2       45.46       54.87      5.74 o 
  -9   2   2     2119.98     2074.41     71.86 o 
  -8   2   2      726.43      785.14     19.72 o 
  -7   2   2     1287.46     1365.73     31.29 o 
  -6   2   2     1188.30     1146.22     26.49 o 
  -5   2   2     6419.36     6510.98    126.97 o 
  -4   2   2      381.70      380.68     10.61 o 
  -3   2   2       38.74       37.66      3.37 o 
  -2   2   2    10301.34    10345.43    168.43 o 
  -1   2   2    12615.83    11334.55    218.97 o 
   0   2   2       86.83       80.05      3.52 o 
   1   2   2     3131.94     2946.13    101.51 o 
   2   2   2     1827.48     1843.41     36.29 o 
   3   2   2      312.23      281.47      9.05 o 
   4   2   2      169.97      159.12      9.51 o 
   5   2   2        7.16       10.29      3.19 o 
   6   2   2     2941.21     3251.61     96.96 o 
   7   2   2     1157.52     1316.65     47.15 o 
   8   2   2        0.01        1.41      3.55 o 
   9   2   2       29.13       33.69      7.56 o 
  10   2   2       18.08       19.45      5.44 o 
  11   2   2        6.36       12.98      4.87 o 
  12   2   2       51.08       52.65      7.70 o 
  13   2   2        1.82        7.67      6.29 o 
  14   2   2       10.76       16.69     12.64 o 
  15   2   2      176.30      192.18     22.98 o 
  16   2   2        5.58       32.65     17.73 o 
  17   2   2       35.38       29.66     13.22 o 
  18   2   2       19.98       30.39     20.05 o 
  19   2   2        2.77        0.73      9.32 o 
  20   2   2        2.25      -10.16     13.17 o 
  21   2   2       30.49       15.14     15.63 o 
 -23   3   2       13.57       39.49     19.43 o 
 -22   3   2        8.91       -6.15     16.63 o 
 -21   3   2       11.21       -3.71     13.89 o 
 -20   3   2        1.02       18.75     13.94 o 
 -19   3   2        1.63       13.24     12.40 o 
 -18   3   2       76.99      112.56     20.37 o 
 -17   3   2      196.92      208.42     24.55 o 
 -16   3   2       17.59       17.39     17.44 o 
 -15   3   2      170.49      177.06     21.64 o 
 -14   3   2      137.82      134.37     17.24 o 
 -13   3   2      186.96      137.31     23.14 o 
 -12   3   2      647.05      610.46     31.90 o 
 -11   3   2       90.36       82.41      6.75 o 
 -10   3   2      540.85      544.86     18.44 o 
  -9   3   2        0.19        3.72      3.16 o 
  -8   3   2     1775.40     1767.44     44.99 o 
  -7   3   2     6526.92     6966.92    159.50 o 
  -6   3   2     3873.60     3916.36     88.89 o 
  -5   3   2      318.06      288.60      9.72 o 
  -4   3   2      318.37      327.12     10.25 o 
  -3   3   2      235.88      239.41      7.67 o 
  -2   3   2     5866.69     5668.75    110.15 o 
  -1   3   2     1252.61     1193.76     21.76 o 
   0   3   2       34.06       33.69      3.81 o 
   1   3   2      522.84      485.79     12.04 o 
   2   3   2      937.56      863.99     21.69 o 
   3   3   2       29.81       38.96      3.87 o 
   4   3   2    10373.46    11204.54    246.78 o 
   5   3   2     1041.93     1130.38     31.34 o 
   6   3   2      300.47      304.95     12.34 o 
   7   3   2        3.59        2.75      5.17 o 
   8   3   2       25.81       39.30      6.14 o 
   9   3   2       26.67       43.71      8.62 o 
  10   3   2        6.99       16.67      7.89 o 
  11   3   2        2.89       -3.03      5.05 o 
  12   3   2        6.01       10.08      5.44 o 
  13   3   2        3.79        1.38      7.66 o 
  14   3   2      137.73      146.70     19.85 o 
  15   3   2       34.79       24.01     11.96 o 
  16   3   2        0.12       12.94     10.59 o 
  17   3   2       97.49       96.54     19.15 o 
  18   3   2        3.79        7.10     12.65 o 
  19   3   2        2.00       17.25     13.86 o 
  20   3   2        3.40       11.72     13.41 o 
  21   3   2        0.78       16.86     15.33 o 
 -22   4   2        5.64      -10.61     14.16 o 
 -21   4   2        5.55       -8.43     11.80 o 
 -20   4   2        2.06        3.03     10.54 o 
 -19   4   2        3.19        9.86     11.44 o 
 -18   4   2       12.27       22.86     16.06 o 
 -17   4   2      131.75      107.51     17.50 o 
 -16   4   2       92.68       73.62     14.99 o 
 -15   4   2       19.60       18.89     19.59 o 
 -14   4   2        2.75        1.64      4.52 o 
 -13   4   2        1.02       -1.39     12.28 o 
 -12   4   2       22.67       24.49      5.50 o 
 -11   4   2       14.22       19.66      5.16 o 
 -10   4   2      257.06      246.37     12.77 o 
  -9   4   2      938.88      925.74     30.27 o 
  -8   4   2      340.65      314.75     12.93 o 
  -7   4   2      462.49      472.04     16.68 o 
  -6   4   2      179.18      216.74      9.68 o 
  -5   4   2      430.72      461.13     14.96 o 
  -4   4   2      152.02      158.56      7.21 o 
  -3   4   2     1290.97     1282.88     28.58 o 
  -2   4   2      693.22      642.67     20.15 o 
  -1   4   2     4048.06     3940.77     94.48 o 
   0   4   2      769.91      748.54     21.59 o 
   1   4   2      273.50      281.41      8.91 o 
   2   4   2      910.16      854.04     20.73 o 
   3   4   2      161.87      148.34      7.01 o 
   4   4   2       99.06       93.52      6.54 o 
   5   4   2      180.85      174.92      9.19 o 
   6   4   2       13.73       13.14      4.44 o 
   7   4   2       44.71       58.59      6.62 o 
   8   4   2      163.48      164.17     10.82 o 
   9   4   2      647.17      736.73     29.28 o 
  10   4   2       66.50       90.03     10.82 o 
  11   4   2       33.64       35.41      7.42 o 
  12   4   2      361.75      345.40     20.04 o 
  13   4   2        3.16       -5.35      5.35 o 
  14   4   2      255.75      232.51     17.91 o 
  15   4   2        2.24       37.51     12.60 o 
  16   4   2       29.65       34.79     12.93 o 
  17   4   2       70.26      106.03     19.39 o 
  18   4   2       16.96       10.40     11.89 o 
  19   4   2        0.18       14.21     13.15 o 
  20   4   2       31.58       40.83     25.61 o 
  21   4   2       12.13       14.95     15.14 o 
 -22   5   2        0.35       10.69     13.80 o 
 -21   5   2        0.40       14.43     14.27 o 
 -20   5   2       12.24       21.93     14.49 o 
 -19   5   2        4.73        6.26     11.19 o 
 -18   5   2        0.19       23.57     12.87 o 
 -17   5   2       53.86       76.93     16.48 o 
 -16   5   2        3.46        5.41      9.66 o 
 -15   5   2       34.92       28.57      8.54 o 
 -14   5   2       12.94       11.77     12.06 o 
 -13   5   2        6.81        4.01      4.62 o 
 -12   5   2       43.41       49.95      7.72 o 
 -11   5   2        0.45       15.93      6.75 o 
 -10   5   2      960.92     1006.58     36.68 o 
  -9   5   2      862.97      942.86     33.69 o 
  -8   5   2      290.91      297.07     14.18 o 
  -7   5   2      122.86      121.91      8.41 o 
  -6   5   2      723.85      729.09     23.71 o 
  -5   5   2       13.31       17.11      4.31 o 
  -4   5   2       65.25       62.90      5.71 o 
  -3   5   2      254.46      226.94      9.87 o 
  -2   5   2       94.66       96.40      7.20 o 
  -1   5   2        7.66        8.48      3.80 o 
   0   5   2      340.46      329.58     13.42 o 
   1   5   2      888.78      972.54     31.33 o 
   2   5   2      249.77      217.23      9.45 o 
   3   5   2       21.68       26.16      4.01 o 
   4   5   2     2139.33     2189.98     67.26 o 
   5   5   2      694.70      708.50     23.79 o 
   6   5   2        0.00        1.71      4.58 o 
   7   5   2        5.48        8.02      6.68 o 
   8   5   2        5.56       12.63      6.50 o 
   9   5   2      470.26      489.13     22.69 o 
  10   5   2       35.15       34.25      7.21 o 
  11   5   2       30.94       26.25      7.93 o 
  12   5   2        0.37       11.68     10.71 o 
  13   5   2       10.91       15.50      7.20 o 
  14   5   2       73.38       52.54     11.10 o 
  15   5   2       78.00       79.66     16.21 o 
  16   5   2        0.87        5.01      9.62 o 
  17   5   2        6.60       28.30     14.45 o 
  18   5   2        8.39       15.55     13.17 o 
  19   5   2        4.96        6.17     11.46 o 
  20   5   2        2.14        4.02     12.71 o 
 -21   6   2        1.67       -2.70     11.64 o 
 -20   6   2       34.64        7.94     13.00 o 
 -19   6   2       15.12       10.54     11.86 o 
 -18   6   2        0.80       16.11     12.70 o 
 -17   6   2        7.92        9.88     12.44 o 
 -16   6   2        1.49       10.49      9.93 o 
 -15   6   2        9.31       11.03      8.18 o 
 -14   6   2      116.03      124.14     11.61 o 
 -13   6   2        5.32        3.51      5.67 o 
 -12   6   2       96.57      102.58     10.89 o 
 -11   6   2        3.45       20.17      9.31 o 
 -10   6   2        0.02       21.51      6.36 o 
  -9   6   2        0.33       -1.77      6.29 o 
  -8   6   2       27.29       27.83      6.19 o 
  -7   6   2       34.47       41.46      6.01 o 
  -6   6   2       30.61       25.85      9.39 o 
  -5   6   2       14.65       16.35      4.74 o 
  -4   6   2       60.95       70.25      5.71 o 
  -3   6   2        2.27        0.58      3.58 o 
  -2   6   2       25.10       31.38      5.56 o 
  -1   6   2      568.58      627.30     23.37 o 
   0   6   2       20.88       17.08      6.37 o 
   1   6   2      374.75      324.54     15.01 o 
   2   6   2      247.75      224.58     12.63 o 
   3   6   2       33.47       34.75      4.09 o 
   4   6   2       35.20       46.33      5.65 o 
   5   6   2       93.69       89.28      7.88 o 
   6   6   2        6.12       10.47      5.12 o 
   7   6   2        2.29       10.55      6.04 o 
   8   6   2       26.46       27.64      6.81 o 
   9   6   2      165.96      180.42     14.11 o 
  10   6   2        2.99        0.95      5.23 o 
  11   6   2       14.36        9.96      7.62 o 
  12   6   2      130.84       98.42     11.65 o 
  13   6   2        0.01        4.24      9.23 o 
  14   6   2        8.93       18.29      7.80 o 
  15   6   2        5.74       12.37     10.25 o 
  16   6   2        0.28       -3.54      9.58 o 
  17   6   2        3.30       38.30     14.48 o 
  18   6   2        3.00      -15.30     15.30 o 
  19   6   2        9.36       20.02     14.37 o 
 -20   7   2       73.56       61.52     19.39 o 
 -19   7   2        0.03       18.33     14.64 o 
 -18   7   2        6.85       12.27     12.23 o 
 -17   7   2        2.64        5.89     10.81 o 
 -16   7   2        1.34        0.85      8.81 o 
 -15   7   2       32.48       45.61     18.16 o 
 -14   7   2        7.79       29.49      8.36 o 
 -13   7   2        6.16        4.84      6.39 o 
 -12   7   2       82.89       74.81     10.44 o 
 -11   7   2        0.62       13.15      8.18 o 
 -10   7   2      408.17      415.70     23.51 o 
  -9   7   2      702.89      724.24     31.90 o 
  -8   7   2       23.51       33.00      7.89 o 
  -7   7   2      261.75      270.94     14.88 o 
  -6   7   2        6.12        9.82      4.74 o 
  -5   7   2        4.99        2.21      3.41 o 
  -4   7   2       62.46       79.68     11.01 o 
  -3   7   2        6.00        7.01      4.44 o 
  -2   7   2       46.64       64.07      7.44 o 
  -1   7   2        4.30       20.03      9.77 o 
   0   7   2      109.07      103.53      8.76 o 
   1   7   2      241.52      241.41     13.74 o 
   2   7   2       73.43       52.97      7.84 o 
   3   7   2        2.34        5.01      4.76 o 
   4   7   2       72.50       63.03      8.03 o 
   5   7   2        1.29       11.10      5.32 o 
   6   7   2        0.82       18.73     12.21 o 
   7   7   2       98.27       74.28     10.07 o 
   8   7   2       34.77       40.44      8.66 o 
   9   7   2       57.73       72.82     10.15 o 
  10   7   2       39.52       60.42      9.68 o 
  11   7   2        0.03       -3.15      5.63 o 
  12   7   2       16.42        8.03      6.43 o 
  13   7   2       10.81       10.36      7.63 o 
  14   7   2       12.28       26.24     11.87 o 
  15   7   2        0.38        9.68     10.75 o 
  16   7   2        0.18       24.37     22.89 o 
  17   7   2        0.01       -3.77     11.22 o 
  18   7   2        1.96        2.53     21.03 o 
 -19   8   2       12.58        4.22     14.63 o 
 -18   8   2        6.53        5.12     11.27 o 
 -17   8   2       12.58       15.41     12.31 o 
 -16   8   2        1.35       18.20     10.96 o 
 -15   8   2       39.08       26.02     11.63 o 
 -14   8   2        0.87        3.61      6.13 o 
 -13   8   2       33.37       40.33     19.88 o 
 -12   8   2        1.69        0.18      4.99 o 
 -11   8   2       43.73       64.91      9.93 o 
 -10   8   2       44.65       46.56      8.42 o 
  -9   8   2       88.46       98.52     10.54 o 
  -8   8   2      234.80      215.66     15.26 o 
  -7   8   2      437.61      459.69     22.08 o 
  -6   8   2       39.18       44.71      9.19 o 
  -5   8   2        1.92       -3.05      8.82 o 
  -4   8   2        3.03       -1.65      7.30 o 
  -3   8   2        3.07       11.59      8.14 o 
  -2   8   2      107.76       96.14      9.18 o 
  -1   8   2      461.62      461.49     23.15 o 
   0   8   2        0.00       17.14      7.67 o 
   1   8   2      255.36      259.80     15.68 o 
   2   8   2       75.42       74.44      8.90 o 
   3   8   2        9.52       13.71      7.52 o 
   4   8   2       49.01       47.39     12.66 o 
   5   8   2       33.96       39.85      8.28 o 
   6   8   2      163.73      160.36     14.54 o 
   7   8   2      230.52      215.82     14.81 o 
   8   8   2       43.59       53.16      8.21 o 
   9   8   2      306.18      268.05     20.68 o 
  10   8   2        3.14       13.96     10.46 o 
  11   8   2       13.57        2.35      5.96 o 
  12   8   2       16.80       13.43      7.97 o 
  13   8   2        5.96       11.84     10.14 o 
  14   8   2        0.11       -0.69      6.86 o 
  15   8   2        3.19       15.71     12.87 o 
  16   8   2        3.51       26.33     16.97 o 
  17   8   2        1.14        9.58     13.26 o 
 -18   9   2       16.65       11.51     21.54 o 
 -17   9   2       27.53       32.33     31.64 o 
 -16   9   2       14.69       -2.68     15.69 o 
 -15   9   2        1.19        1.13      8.66 o 
 -14   9   2        0.79       16.88      9.69 o 
 -13   9   2        0.24       22.40     14.06 o 
 -12   9   2        4.73        6.23      7.99 o 
 -11   9   2       18.96       38.02     17.43 o 
 -10   9   2        0.48       25.81      9.67 o 
  -9   9   2       64.68       79.69     12.71 o 
  -8   9   2      145.86      146.52     15.77 o 
  -7   9   2       33.36       45.18      9.48 o 
  -6   9   2       59.85       85.66     10.98 o 
  -5   9   2      285.85      270.42     18.56 o 
  -4   9   2       94.49       98.35     16.26 o 
  -3   9   2       58.92       81.04     13.99 o 
  -2   9   2       86.69       98.22     14.92 o 
  -1   9   2        8.70       16.13     20.90 o 
   0   9   2       40.66       40.50     12.40 o 
   1   9   2      137.46      130.79     12.06 o 
   2   9   2       67.97       75.30      9.38 o 
   3   9   2       19.78       20.40      7.68 o 
   4   9   2       17.52       10.81     10.90 o 
   5   9   2        6.63       16.56      7.00 o 
   6   9   2      333.05      294.79     20.47 o 
   7   9   2      169.66      166.63     16.56 o 
   8   9   2       16.06       20.80      8.99 o 
   9   9   2      277.46      277.45     22.78 o 
  10   9   2       42.78       42.87     11.01 o 
  11   9   2        2.52       22.99     12.14 o 
  12   9   2        0.03        6.46      8.46 o 
  13   9   2       10.67       10.08      9.05 o 
  14   9   2       20.01       16.77     12.00 o 
  15   9   2        0.67       -3.43     15.28 o 
  16   9   2        0.93       12.35     18.68 o 
 -17  10   2        4.43      -13.15     31.53 o 
 -16  10   2        0.92        5.10     19.42 o 
 -15  10   2        0.01      137.38    128.22 o 
 -14  10   2        0.05        7.03     12.77 o 
 -13  10   2        0.13       -1.39     10.25 o 
 -12  10   2       21.44       32.81     13.04 o 
 -11  10   2       18.68       16.60     11.29 o 
 -10  10   2       16.76       34.95     12.45 o 
  -9  10   2       18.20        0.81      8.06 o 
  -8  10   2        3.95       13.06     11.36 o 
  -7  10   2        1.82       -3.60     10.57 o 
  -6  10   2        3.95       -0.17      7.61 o 
  -5  10   2      194.35      213.98     24.62 o 
  -4  10   2       49.26       63.40     15.10 o 
  -3  10   2       45.89       66.13     13.83 o 
  -2  10   2       12.44       -0.23      7.68 o 
  -1  10   2        4.70       18.70     40.11 o 
   0  10   2        0.05        6.81     10.58 o 
   1  10   2      118.85      164.76     19.98 o 
   2  10   2       40.37       31.48     11.60 o 
   3  10   2       21.82       28.30     20.12 o 
   4  10   2       25.96       22.12     12.20 o 
   5  10   2        0.58       -0.47      8.63 o 
   6  10   2        1.50        1.01      9.42 o 
   7  10   2       20.11       18.75     10.75 o 
   8  10   2       26.93       21.91     11.59 o 
   9  10   2       10.60       39.96     13.49 o 
  10  10   2        0.18        0.37      8.18 o 
  11  10   2       45.09       39.19     15.69 o 
  12  10   2       24.43       32.19     14.20 o 
  13  10   2        0.03       -3.95     11.38 o 
  14  10   2        4.16        7.04     16.87 o 
  15  10   2        0.08        4.45     23.24 o 
 -15  11   2       11.61       35.29     25.99 o 
 -14  11   2        2.59       -6.75     14.04 o 
 -13  11   2        0.73        7.64     15.78 o 
 -12  11   2        2.41       10.56     20.50 o 
 -11  11   2        9.07        5.15     11.58 o 
 -10  11   2        2.91        6.81     14.10 o 
  -9  11   2        2.96        0.20      8.77 o 
  -8  11   2        0.13       -6.35      9.32 o 
  -7  11   2       37.38       33.62     18.02 o 
  -6  11   2        5.32       -0.89     10.21 o 
  -5  11   2        9.15       17.34     13.97 o 
  -4  11   2        0.02        6.76     12.85 o 
  -3  11   2        5.37       11.30      9.88 o 
  -2  11   2        2.46       -9.29     10.52 o 
  -1  11   2       94.26      115.86     18.32 o 
   0  11   2       34.85       25.25     20.04 o 
   1  11   2        0.00      -11.75     11.75 o 
   2  11   2        0.50       16.56     12.20 o 
   3  11   2       56.62       56.98     15.13 o 
   4  11   2       90.72       83.64     19.18 o 
   5  11   2       30.90       42.01     18.18 o 
   6  11   2       20.22       12.37     10.57 o 
   7  11   2       35.78       68.75     24.12 o 
   8  11   2        0.36      -10.75     10.75 o 
   9  11   2        0.48       -8.33     10.55 o 
  10  11   2       10.01        6.16     11.49 o 
  11  11   2       15.89       45.25     15.75 o 
  12  11   2       20.03       14.92     16.47 o 
  13  11   2        3.82        2.58     12.88 o 
 -12  12   2        8.06        3.78     13.13 o 
 -11  12   2        1.24       -3.90     10.87 o 
 -10  12   2       10.90       -7.69     11.40 o 
  -9  12   2       15.80        7.26     12.16 o 
  -8  12   2        3.92       21.43     15.92 o 
  -7  12   2        1.55        4.42     10.54 o 
  -6  12   2        0.61       28.52     17.07 o 
  -5  12   2        2.70       13.00     15.17 o 
  -4  12   2        1.48       -2.14     12.85 o 
  -3  12   2       29.86       20.22     39.10 o 
  -2  12   2        2.04       22.06     25.26 o 
  -1  12   2       29.95       20.28     15.23 o 
   0  12   2       22.58       18.38     13.46 o 
   1  12   2      118.30      114.00     20.43 o 
   2  12   2       37.71       75.80     17.64 o 
   3  12   2        2.29       -5.51     15.69 o 
   4  12   2        0.45        1.55     10.39 o 
   5  12   2        0.34      -11.83     13.77 o 
   6  12   2        2.97       19.54     13.38 o 
   7  12   2        0.31        5.87     11.06 o 
   8  12   2        5.62      -10.23     15.40 o 
   9  12   2        1.30       12.71     13.39 o 
  10  12   2        2.68        3.72     12.98 o 
  -9  13   2        9.27        5.89     13.49 o 
  -8  13   2        2.17       -9.21     12.73 o 
  -7  13   2        0.03       -2.20     12.60 o 
  -6  13   2        4.09       -5.86     12.18 o 
  -5  13   2        1.10        8.58     24.31 o 
  -4  13   2        0.01       23.17     17.78 o 
  -3  13   2        3.53        0.18     12.54 o 
  -2  13   2        0.08        3.09     11.76 o 
  -1  13   2        3.85       39.20     22.54 o 
   0  13   2       36.91       19.04     15.79 o 
   1  13   2       41.55       33.51     19.20 o 
   2  13   2        0.00      -12.87     15.30 o 
   3  13   2       15.23       31.52     49.37 o 
   4  13   2        3.66        4.39     15.07 o 
   5  13   2        1.50       -9.56     15.47 o 
   6  13   2        0.46        6.40     13.82 o 
   7  13   2        0.00      -14.26     14.26 o 
  -2  14   2       13.85       16.24     29.11 o 
  -1  14   2       19.85       21.23     25.96 o 
   0  14   2        1.58        1.44     15.65 o 
 -23   1   3        6.64       -1.16     16.28 o 
 -22   1   3        0.92        2.84     11.93 o 
 -21   1   3       40.17       53.18     18.51 o 
 -20   1   3       16.71       10.92     13.78 o 
 -19   1   3        9.24       19.29     13.73 o 
 -18   1   3       16.70       43.12     14.66 o 
 -17   1   3       10.70       30.66     13.17 o 
 -16   1   3        8.53       30.98     11.91 o 
 -15   1   3        1.50       15.67     20.69 o 
 -14   1   3        1.38        6.43     11.95 o 
 -13   1   3        8.91       17.32     13.88 o 
 -12   1   3      204.57      225.70     19.05 o 
 -11   1   3       67.66       59.86      6.13 o 
 -10   1   3     1056.16     1062.59     33.17 o 
  -9   1   3      442.62      432.38     12.49 o 
  -8   1   3     1023.21     1118.40     28.28 o 
  -7   1   3     2551.11     2858.75     68.03 o 
  -6   1   3     3845.04     4113.68    114.28 o 
  -5   1   3    14101.67    14761.29    288.10 o 
  -4   1   3      675.04      674.40     18.24 o 
  -3   1   3      122.38      119.35      5.31 o 
  -2   1   3      121.65      114.56      5.76 o 
  -1   1   3      859.51      818.88     19.47 o 
   0   1   3      130.99       93.86      7.04 o 
   1   1   3      939.64      953.04     15.92 o 
   2   1   3     1305.73     1313.16     36.55 o 
   3   1   3     2106.91     2379.97     93.46 o 
   4   1   3      370.85      404.72     20.07 o 
   5   1   3      130.11      128.46      7.69 o 
   6   1   3      227.41      208.46     10.24 o 
   7   1   3       30.06       32.77      5.71 o 
   8   1   3        6.42       17.42      4.91 o 
   9   1   3        1.39        2.45      3.99 o 
  10   1   3        0.83       -4.87      4.87 o 
  11   1   3       34.47       37.46      8.27 o 
  12   1   3        0.67       14.88      7.23 o 
  13   1   3       19.35       12.58      5.46 o 
  14   1   3       71.16       80.60     16.10 o 
  15   1   3        0.31       19.32     10.74 o 
  16   1   3       25.16       50.81     14.41 o 
  17   1   3        8.40       28.08     16.47 o 
  18   1   3        7.61       -8.28     11.54 o 
  19   1   3       17.69       20.95     13.63 o 
  20   1   3        0.38        2.18     10.65 o 
  21   1   3        1.36       -8.67     13.55 o 
 -23   2   3        9.70        6.43     13.69 o 
 -22   2   3        3.98      -10.12     14.54 o 
 -21   2   3       37.61       21.23     19.24 o 
 -20   2   3        8.04       12.55     13.06 o 
 -19   2   3        0.51       16.13     12.20 o 
 -18   2   3       34.53       61.36     18.62 o 
 -17   2   3       72.23       74.19     15.23 o 
 -16   2   3       77.31       75.74     17.78 o 
 -15   2   3       81.24       68.02     14.85 o 
 -14   2   3        0.03       -1.90     14.62 o 
 -13   2   3        7.99        4.75      7.12 o 
 -12   2   3        6.39       33.55     13.56 o 
 -11   2   3       23.24       15.80      3.30 o 
 -10   2   3      248.35      245.33      9.49 o 
  -9   2   3        4.02       13.02      5.60 o 
  -8   2   3      875.46      871.23     27.06 o 
  -7   2   3     1486.22     1501.49     36.39 o 
  -6   2   3     1964.24     2044.78     60.02 o 
  -5   2   3     6700.33     6864.24    157.38 o 
  -4   2   3     2454.63     2330.40     47.71 o 
  -3   2   3      460.35      466.36     11.94 o 
  -2   2   3      114.09       97.78      5.98 o 
  -1   2   3     3955.84     3812.89     71.20 o 
   0   2   3      712.72      612.66     33.81 o 
   1   2   3      937.22      965.32     20.93 o 
   2   2   3     1859.89     2051.90     43.25 o 
   3   2   3       68.18       66.25      4.87 o 
   4   2   3      547.75      528.77     16.26 o 
   5   2   3      112.85      111.09      6.62 o 
   6   2   3      360.29      349.88     13.91 o 
   7   2   3      213.26      218.77     10.90 o 
   8   2   3      165.48      190.58     15.44 o 
   9   2   3      172.97      170.02     11.09 o 
  10   2   3       11.45       16.35      7.98 o 
  11   2   3       16.50       14.01      7.60 o 
  12   2   3       37.15       45.91      7.28 o 
  13   2   3      150.19      145.54     12.14 o 
  14   2   3       67.99       90.28     15.13 o 
  15   2   3       62.32       70.88     15.60 o 
  16   2   3        0.01        5.43     10.63 o 
  17   2   3      123.52      137.34     22.37 o 
  18   2   3       35.29       14.43     16.14 o 
  19   2   3        0.30       -3.69     11.87 o 
  20   2   3       12.95        3.26     11.26 o 
  21   2   3        2.05       11.70     14.20 o 
 -23   3   3       19.33        6.39     14.33 o 
 -22   3   3        0.95        7.46     13.31 o 
 -21   3   3        0.51       -5.50     11.73 o 
 -20   3   3       23.73       34.99     14.52 o 
 -19   3   3       11.04       32.76     13.82 o 
 -18   3   3        4.84        5.12     10.02 o 
 -17   3   3      143.61      170.13     22.64 o 
 -16   3   3      661.98      703.93     49.97 o 
 -15   3   3      559.84      559.88     40.41 o 
 -14   3   3       59.04       68.48     13.57 o 
 -13   3   3      118.86       91.02     10.82 o 
 -12   3   3       36.55       47.39      6.10 o 
 -11   3   3        1.28       13.12      5.48 o 
 -10   3   3      158.68      153.96      8.61 o 
  -9   3   3      484.74      525.29     18.47 o 
  -8   3   3      682.88      683.19     22.14 o 
  -7   3   3       13.78        6.69      3.48 o 
  -6   3   3     1789.63     1852.52     45.72 o 
  -5   3   3     5211.41     5453.43    119.91 o 
  -4   3   3     1291.18     1377.04     32.61 o 
  -3   3   3       14.06       18.26      4.53 o 
  -2   3   3      417.30      438.35     11.80 o 
  -1   3   3     1662.59     1595.51     31.99 o 
   0   3   3       15.80       13.79      4.16 o 
   1   3   3        1.03        3.04      5.13 o 
   2   3   3      752.65      764.56     19.81 o 
   3   3   3     2952.85     2994.28     68.36 o 
   4   3   3       36.75       50.19      5.23 o 
   5   3   3     1157.70     1224.05     34.02 o 
   6   3   3     2022.37     2121.94     58.40 o 
   7   3   3       72.11       69.83      6.71 o 
   8   3   3      104.56       89.21      8.63 o 
   9   3   3        2.64       23.94     10.60 o 
  10   3   3       48.53       47.34      7.78 o 
  11   3   3      148.20      148.53     12.60 o 
  12   3   3       20.68       29.50      7.51 o 
  13   3   3       32.57       32.44      8.15 o 
  14   3   3       71.78       75.27     10.67 o 
  15   3   3       27.54       26.57     29.63 o 
  16   3   3      141.18      161.17     22.46 o 
  17   3   3       51.81       72.23     20.86 o 
  18   3   3        1.80       31.61     14.85 o 
  19   3   3       18.49       -8.21     11.96 o 
  20   3   3        0.65       -0.15     12.44 o 
 -23   4   3        1.04        9.92     13.57 o 
 -22   4   3        2.63       16.83     15.55 o 
 -21   4   3       10.47       19.47     13.51 o 
 -20   4   3       15.06       23.39     14.06 o 
 -19   4   3        4.42       31.64     13.24 o 
 -18   4   3       86.11       86.99     18.24 o 
 -17   4   3       84.18       85.04     16.84 o 
 -16   4   3      184.72      175.28     23.62 o 
 -15   4   3      134.99      141.29     18.49 o 
 -14   4   3      167.75      158.60     17.44 o 
 -13   4   3      127.40      121.18      9.78 o 
 -12   4   3       98.19      107.73      8.82 o 
 -11   4   3        3.09        2.58      4.41 o 
 -10   4   3      520.20      541.05     21.01 o 
  -9   4   3      122.36      116.96      8.49 o 
  -8   4   3     1317.91     1384.25     42.14 o 
  -7   4   3      867.09      944.90     29.36 o 
  -6   4   3       69.77       62.17      5.81 o 
  -5   4   3      928.63      995.72     27.85 o 
  -4   4   3     1552.55     1633.27     40.39 o 
  -3   4   3     1405.36     1425.61     37.12 o 
  -2   4   3      835.02      851.30     21.12 o 
  -1   4   3     1079.91     1087.01     35.17 o 
   0   4   3      820.93      788.69     19.03 o 
   1   4   3     3239.96     3032.20    101.14 o 
   2   4   3     2382.96     2420.47     56.94 o 
   3   4   3       50.59       59.94      5.89 o 
   4   4   3      651.61      630.49     21.05 o 
   5   4   3       63.82       69.53      7.16 o 
   6   4   3        8.91       15.61      5.02 o 
   7   4   3       46.90       47.04     10.06 o 
   8   4   3      109.54      111.50      9.81 o 
   9   4   3        7.49       15.99      8.58 o 
  10   4   3        0.27        8.82      6.08 o 
  11   4   3        0.30        6.94      7.27 o 
  12   4   3      254.50      219.99     15.87 o 
  13   4   3      217.69      189.49     15.15 o 
  14   4   3      447.50      395.12     27.72 o 
  15   4   3       27.51       42.87     12.52 o 
  16   4   3        0.13       -1.98      9.72 o 
  17   4   3        4.35        0.31      8.63 o 
  18   4   3        5.58        2.29     12.52 o 
  19   4   3        3.19       15.20     13.64 o 
  20   4   3        1.86        3.30     12.90 o 
 -22   5   3        5.84       15.78     17.72 o 
 -21   5   3        5.22        6.21     13.01 o 
 -20   5   3        5.80        9.23     12.78 o 
 -19   5   3       13.06       29.61     13.69 o 
 -18   5   3       62.51       94.09     19.71 o 
 -17   5   3       41.95       58.65     15.82 o 
 -16   5   3        0.06       -1.96     10.31 o 
 -15   5   3        9.48        0.60     10.54 o 
 -14   5   3       36.52       40.92      7.97 o 
 -13   5   3     1020.28     1048.48     41.82 o 
 -12   5   3       17.53       15.61      6.31 o 
 -11   5   3        4.76        2.14      5.81 o 
 -10   5   3      216.28      228.19     13.82 o 
  -9   5   3      264.40      269.59     14.04 o 
  -8   5   3       46.10       43.93      6.53 o 
  -7   5   3       11.55       27.92      5.53 o 
  -6   5   3       56.34       61.20      6.01 o 
  -5   5   3      307.06      319.37     12.48 o 
  -4   5   3      592.41      587.10     19.40 o 
  -3   5   3      611.93      601.83     16.61 o 
  -2   5   3      478.44      507.49     19.36 o 
  -1   5   3      264.08      271.97      8.06 o 
   0   5   3     1305.38     1357.99     30.18 o 
   1   5   3     1033.69     1035.85     27.21 o 
   2   5   3     1334.20     1420.13     47.29 o 
   3   5   3        3.13        4.76      3.73 o 
   4   5   3        5.80        3.46      3.73 o 
   5   5   3       10.11       27.86      9.09 o 
   6   5   3      555.55      539.97     22.26 o 
   7   5   3       76.56       82.28      9.21 o 
   8   5   3       18.30       29.21      8.24 o 
   9   5   3       44.42       38.91      8.16 o 
  10   5   3      161.15      174.55     13.32 o 
  11   5   3      124.82      159.40     14.16 o 
  12   5   3       28.84       15.25      7.10 o 
  13   5   3        5.32        3.65      6.51 o 
  14   5   3        1.25       12.86     13.28 o 
  15   5   3        5.15       13.15     13.38 o 
  16   5   3        9.99       28.78     13.10 o 
  17   5   3       15.29        8.08     10.77 o 
  18   5   3        3.70        0.42     10.72 o 
  19   5   3        3.08        0.41     10.80 o 
 -21   6   3        2.55       18.50     15.90 o 
 -20   6   3        0.14       31.52     15.78 o 
 -19   6   3       30.45       20.11     13.79 o 
 -18   6   3        0.52        2.58     16.44 o 
 -17   6   3        5.39        0.12      8.46 o 
 -16   6   3        3.68       13.83     10.63 o 
 -15   6   3        6.18        1.65      7.12 o 
 -14   6   3       30.20       29.84      7.24 o 
 -13   6   3        0.06       -1.16      5.27 o 
 -12   6   3        0.51        9.37      8.35 o 
 -11   6   3      119.08      119.13     11.55 o 
 -10   6   3       26.29       31.19      7.39 o 
  -9   6   3       15.26       29.99      6.80 o 
  -8   6   3        4.89       16.45     10.23 o 
  -7   6   3       13.17       23.66      7.22 o 
  -6   6   3        0.90        0.85      3.83 o 
  -5   6   3       10.76       10.56      4.03 o 
  -4   6   3      139.50      109.84      6.65 o 
  -3   6   3       39.67       43.40      6.61 o 
  -2   6   3      600.03      629.73     25.09 o 
  -1   6   3      203.04      189.65     11.34 o 
   0   6   3     1278.59     1300.16     44.10 o 
   1   6   3      181.87      172.73     11.42 o 
   2   6   3       37.71       22.30      6.90 o 
   3   6   3      527.96      516.81     17.49 o 
   4   6   3     1043.73     1149.08     36.02 o 
   5   6   3        9.47       23.77      5.91 o 
   6   6   3        6.84       13.98      5.57 o 
   7   6   3       23.55       35.48      7.32 o 
   8   6   3       29.11       50.39     12.94 o 
   9   6   3        3.68       37.38     11.70 o 
  10   6   3        2.02       20.44      8.72 o 
  11   6   3       20.97       11.50      8.90 o 
  12   6   3       33.97       44.80      9.08 o 
  13   6   3        0.43        3.23      7.60 o 
  14   6   3        8.73       24.92      9.58 o 
  15   6   3        1.29        2.21      9.06 o 
  16   6   3       57.23       64.93     23.04 o 
  17   6   3        0.20        3.35     10.01 o 
  18   6   3        2.96        2.85     10.52 o 
  19   6   3        0.07       23.54     15.72 o 
 -20   7   3        5.85       10.80     13.34 o 
 -19   7   3        0.05        7.42     12.11 o 
 -18   7   3       24.56       25.23     13.95 o 
 -17   7   3        8.55       13.86     12.57 o 
 -16   7   3       44.57       27.75     13.20 o 
 -15   7   3       36.10       37.05     13.82 o 
 -14   7   3       18.09       10.51      6.89 o 
 -13   7   3       55.27       49.94     11.23 o 
 -12   7   3        3.11        7.15      7.87 o 
 -11   7   3       33.98       27.47      7.88 o 
 -10   7   3       64.19       69.45      9.63 o 
  -9   7   3      185.22      191.05     13.44 o 
  -8   7   3       15.02       28.00      6.69 o 
  -7   7   3       25.88       31.06      7.65 o 
  -6   7   3       31.84       40.22      8.01 o 
  -5   7   3       31.55       45.74      8.42 o 
  -4   7   3       14.45       27.23      7.84 o 
  -3   7   3       65.85       66.07      8.42 o 
  -2   7   3      168.60      157.93     11.91 o 
  -1   7   3      152.05      154.21     11.85 o 
   0   7   3        0.64        0.77      5.26 o 
   1   7   3        6.35       -5.05      5.48 o 
   2   7   3        0.02       13.82      7.67 o 
   3   7   3        5.14        8.59      5.51 o 
   4   7   3       31.41       32.56      6.52 o 
   5   7   3        0.64       -1.05      4.30 o 
   6   7   3        0.32        4.20      5.46 o 
   7   7   3        2.32        2.01      5.55 o 
   8   7   3       43.45       47.96      9.19 o 
   9   7   3       60.35       77.70     10.44 o 
  10   7   3      127.66      117.68     12.30 o 
  11   7   3       19.02       19.17      7.73 o 
  12   7   3       14.30       18.63      9.02 o 
  13   7   3       14.12        4.61      6.47 o 
  14   7   3       16.92        7.82      8.47 o 
  15   7   3        3.04       20.35     11.36 o 
  16   7   3       19.17       36.69     15.26 o 
  17   7   3       18.20       22.70     13.53 o 
  18   7   3        0.07       15.85     15.41 o 
 -19   8   3        6.40       29.66     19.52 o 
 -18   8   3       15.96       31.20     14.59 o 
 -17   8   3        1.46       14.83     11.52 o 
 -16   8   3        0.91        5.94     11.70 o 
 -15   8   3        0.00        4.50      7.22 o 
 -14   8   3        1.71       -1.51      6.43 o 
 -13   8   3        1.38        9.71      6.69 o 
 -12   8   3        0.00        6.30      7.23 o 
 -11   8   3      178.92      196.00     16.45 o 
 -10   8   3      145.27      149.68     15.06 o 
  -9   8   3        0.83       10.10      5.68 o 
  -8   8   3        8.74        9.00     10.07 o 
  -7   8   3      135.77      140.08     17.25 o 
  -6   8   3       23.55       24.11     11.79 o 
  -5   8   3      230.02      222.00     16.62 o 
  -4   8   3      188.07      177.08     15.83 o 
  -3   8   3        2.44       -0.99      5.30 o 
  -2   8   3        0.89       12.73      8.54 o 
  -1   8   3        0.08        3.12      5.27 o 
   0   8   3       38.31       41.65      8.12 o 
   1   8   3       28.31       55.71      8.99 o 
   2   8   3        0.44        9.19      7.84 o 
   3   8   3        4.73       15.57      7.53 o 
   4   8   3       45.98       48.39      9.07 o 
   5   8   3       35.89       59.01      9.13 o 
   6   8   3       76.20       86.46     11.33 o 
   7   8   3        2.82       -2.42      6.62 o 
   8   8   3        2.27       16.11     15.52 o 
   9   8   3        1.11        7.66      8.07 o 
  10   8   3        1.84        8.68      6.84 o 
  11   8   3       10.76       28.06     13.15 o 
  12   8   3        1.65       -1.43      7.44 o 
  13   8   3        6.10       11.23      8.94 o 
  14   8   3        0.20        1.63      8.43 o 
  15   8   3        0.65       -3.00     11.94 o 
  16   8   3        1.38       12.96     31.41 o 
  17   8   3        0.33        6.32     14.06 o 
 -18   9   3       13.59       16.85     21.28 o 
 -17   9   3        1.25       -2.44     14.74 o 
 -16   9   3        0.16        7.40     13.18 o 
 -15   9   3       14.63       -9.25     10.51 o 
 -14   9   3        0.66        4.04      9.13 o 
 -13   9   3        8.87        8.71      7.99 o 
 -12   9   3        1.74       -0.86     12.03 o 
 -11   9   3       17.79       20.79      9.38 o 
 -10   9   3       29.38       34.90     13.12 o 
  -9   9   3       22.92       22.91     14.61 o 
  -8   9   3      130.49      159.09     20.59 o 
  -7   9   3      128.83      143.95     14.21 o 
  -6   9   3       42.69       51.57      9.47 o 
  -5   9   3      136.17      122.63     16.24 o 
  -4   9   3        0.00        9.62      6.76 o 
  -3   9   3       34.60       41.56     18.30 o 
  -2   9   3       11.19        0.70      5.22 o 
  -1   9   3       24.74       24.18      9.24 o 
   0   9   3       10.94       24.49     10.54 o 
   1   9   3        5.16        7.91      6.29 o 
   2   9   3        0.98       18.11      9.63 o 
   3   9   3       49.83       42.01      8.90 o 
   4   9   3        2.40       21.20     14.27 o 
   5   9   3        5.45       23.12     12.46 o 
   6   9   3       42.31       33.57      9.16 o 
   7   9   3        3.54       13.37     11.16 o 
   8   9   3        0.22       24.96     10.57 o 
   9   9   3       26.25       -0.91      6.73 o 
  10   9   3        9.42       22.32     10.10 o 
  11   9   3        0.71       -1.79      8.26 o 
  12   9   3       16.58       27.68     11.91 o 
  13   9   3        2.68       19.13     11.23 o 
  14   9   3        0.45       -8.28     12.78 o 
  15   9   3        1.69        9.62     13.51 o 
 -17  10   3       23.61        4.44     27.64 o 
 -16  10   3        1.68       11.84     21.87 o 
 -15  10   3        0.03       18.74     22.27 o 
 -14  10   3        0.00       -1.89     11.58 o 
 -13  10   3        0.31       35.62     32.20 o 
 -12  10   3        0.06       11.27     12.23 o 
 -11  10   3       15.84       21.97     12.32 o 
 -10  10   3      240.71      237.30     25.52 o 
  -9  10   3       16.21       12.41     10.87 o 
  -8  10   3      636.84      572.05     45.01 o 
  -7  10   3      394.73      432.62     35.72 o 
  -6  10   3       46.33       54.43     14.41 o 
  -5  10   3       53.20       58.44     13.42 o 
  -4  10   3       32.96       56.32     14.70 o 
  -3  10   3        8.60       40.57     19.38 o 
  -2  10   3        2.63        6.74      9.93 o 
  -1  10   3       22.17       58.49     13.09 o 
   0  10   3      226.51      292.08     25.93 o 
   1  10   3        0.04       15.74     19.20 o 
   2  10   3        1.43        9.46     11.44 o 
   3  10   3       54.38       32.44     12.60 o 
   4  10   3       27.30       23.16     11.61 o 
   5  10   3       51.32       64.20     22.09 o 
   6  10   3       32.09       39.10     15.86 o 
   7  10   3       28.20       40.51     10.46 o 
   8  10   3      209.00      167.25     18.13 o 
   9  10   3       62.04       41.07     13.98 o 
  10  10   3        2.72       25.17     12.66 o 
  11  10   3        0.10        0.49     10.21 o 
  12  10   3        3.74        7.55     10.86 o 
  13  10   3        3.80       14.97     14.24 o 
  14  10   3        7.21       52.76     52.28 o 
 -15  11   3        0.98       -4.45     17.78 o 
 -14  11   3        7.24       21.60     16.60 o 
 -13  11   3        1.55       13.38     12.22 o 
 -12  11   3        5.54       -5.23     12.69 o 
 -11  11   3        3.47       17.95     12.24 o 
 -10  11   3        2.07       -3.86      9.82 o 
  -9  11   3       12.26        4.50     12.31 o 
  -8  11   3       32.45        9.87     10.50 o 
  -7  11   3        4.07        2.35     11.38 o 
  -6  11   3        0.55       -6.40      9.67 o 
  -5  11   3       34.19       41.62     13.88 o 
  -4  11   3        1.88       13.79     10.57 o 
  -3  11   3        3.13       12.27     10.75 o 
  -2  11   3        9.16       -0.84     14.96 o 
  -1  11   3        8.81        2.61      9.50 o 
   0  11   3       18.79        4.47     30.53 o 
   1  11   3       83.08       64.48     18.15 o 
   2  11   3       80.66      103.07     21.47 o 
   3  11   3        8.17        1.74     11.36 o 
   4  11   3       31.06       48.88     17.59 o 
   5  11   3        9.32        0.84      8.49 o 
   6  11   3        0.61       -5.17      9.58 o 
   7  11   3        7.71       -5.80     10.74 o 
   8  11   3       62.44       68.34     16.69 o 
   9  11   3       42.16       43.66     16.07 o 
  10  11   3       20.73       27.25     13.99 o 
  11  11   3       11.52       31.46     14.89 o 
  12  11   3        0.24      -18.50     20.09 o 
 -12  12   3        2.99       -4.09     11.56 o 
 -11  12   3        0.06        2.49     10.50 o 
 -10  12   3        3.80       27.60     14.13 o 
  -9  12   3        1.36        6.10     13.00 o 
  -8  12   3        2.12        2.27     11.02 o 
  -7  12   3        0.80       -6.49     10.81 o 
  -6  12   3        0.20       -0.75      9.75 o 
  -5  12   3       11.75       10.72     13.55 o 
  -4  12   3        1.23        3.00      9.87 o 
  -3  12   3        7.68       13.26     19.06 o 
  -2  12   3        7.74       26.18     13.22 o 
  -1  12   3        2.33       18.61     13.32 o 
   0  12   3       24.34       36.79     24.15 o 
   1  12   3        2.18       -2.54     11.43 o 
   2  12   3        0.05        4.11     10.43 o 
   3  12   3        4.00       -3.38     10.29 o 
   4  12   3        0.03       -6.23     12.16 o 
   5  12   3        0.03       -0.66      9.62 o 
   6  12   3       20.36       13.15     12.54 o 
   7  12   3        5.78       30.41     14.60 o 
   8  12   3        2.39        1.53     12.11 o 
   9  12   3        0.07      -13.37     13.37 o 
  10  12   3       13.21       29.01     16.22 o 
  -9  13   3        5.54       27.56     15.92 o 
  -8  13   3       11.19       22.58     15.46 o 
  -7  13   3        1.86        1.93     11.65 o 
  -6  13   3        0.41      -13.50     16.60 o 
  -5  13   3       21.43       12.49     15.40 o 
  -4  13   3        3.29       13.36     18.98 o 
  -3  13   3        0.20        3.61     15.61 o 
  -2  13   3       30.08       -7.48     17.57 o 
  -1  13   3       12.98       10.58     18.13 o 
   0  13   3        0.00       22.34     29.50 o 
   1  13   3        0.04       41.14     37.13 o 
   2  13   3        2.50       -3.11     12.60 o 
   3  13   3        1.12        9.24     13.59 o 
   4  13   3        0.21       11.71     12.56 o 
   5  13   3        0.62       13.71     12.81 o 
   6  13   3        0.23        3.80     12.09 o 
 -24   0   4       95.88       81.01     39.13 o 
 -23   0   4        2.04       -8.09     19.04 o 
 -22   0   4       36.42       40.94     24.27 o 
 -21   0   4        3.38        5.67     15.34 o 
 -20   0   4       13.95        3.80     15.75 o 
 -19   0   4       22.71       34.77     31.39 o 
 -18   0   4        0.02       36.51     24.19 o 
 -17   0   4       72.63       99.49     27.88 o 
 -16   0   4      125.01       82.43     22.63 o 
 -15   0   4      384.53      402.45     50.67 o 
 -14   0   4      177.56      150.62     26.74 o 
 -13   0   4      557.69      584.03     49.07 o 
 -12   0   4      127.34      100.75      7.75 o 
 -11   0   4      111.51      123.31     10.79 o 
 -10   0   4     2218.45     2421.42     84.28 o 
  -9   0   4      286.93      235.52     15.80 o 
  -8   0   4      474.77      512.75     22.74 o 
  -7   0   4       85.88       81.23      7.49 o 
  -6   0   4     1490.73     1339.26     43.54 o 
  -5   0   4     5245.17     5487.34    160.63 o 
  -4   0   4     1703.47     1660.13     51.52 o 
  -3   0   4     4796.40     4541.17    116.17 o 
  -2   0   4       20.95       15.10      6.54 o 
  -1   0   4       37.74       27.67      3.40 o 
   0   0   4       93.09       77.10      6.07 o 
   1   0   4     1936.65     1910.49     50.87 o 
   2   0   4      123.39      128.11      7.64 o 
   3   0   4       19.78       31.63      6.82 o 
   4   0   4      661.80      621.37     26.14 o 
   5   0   4     1168.51     1225.02     46.86 o 
   6   0   4      945.43     1033.78     43.85 o 
   7   0   4     1019.40      978.30     44.98 o 
   8   0   4      750.28      728.58     51.79 o 
   9   0   4       94.78       98.01     13.85 o 
  10   0   4       65.65       69.16     13.06 o 
  11   0   4        1.06       30.56     33.43 o 
  12   0   4        2.76       10.17     11.50 o 
  13   0   4      409.16      373.44     43.86 o 
  14   0   4       10.17       18.51     23.94 o 
  15   0   4      273.50      298.36     41.66 o 
  16   0   4       40.71       23.84     16.56 o 
  17   0   4       87.26      104.39     28.47 o 
  18   0   4       18.59       61.27     24.02 o 
  19   0   4       10.07       13.50     19.35 o 
  20   0   4        1.39       28.67     21.77 o 
 -24   1   4        0.52        9.62     14.76 o 
 -23   1   4       12.65        1.87     13.81 o 
 -22   1   4        2.39        9.32     17.13 o 
 -21   1   4        0.47       -1.50     10.10 o 
 -20   1   4        0.87       14.45     12.46 o 
 -19   1   4        0.14       -7.21     11.70 o 
 -18   1   4        4.51       16.05     17.56 o 
 -17   1   4       43.25       96.25     16.53 o 
 -16   1   4       28.12       55.60     13.75 o 
 -15   1   4       83.76      109.77     16.40 o 
 -14   1   4        8.45       -3.59      7.52 o 
 -13   1   4        1.09        8.71     14.37 o 
 -12   1   4        0.98        4.63      2.90 o 
 -11   1   4     1346.50     1384.50     46.18 o 
 -10   1   4      644.19      658.94     25.15 o 
  -9   1   4       78.90       81.71      7.78 o 
  -8   1   4      467.13      481.23     33.98 o 
  -7   1   4      437.99      437.13     14.49 o 
  -6   1   4       20.83       14.92      3.60 o 
  -5   1   4      773.15      798.27     28.14 o 
  -4   1   4      534.70      535.67     14.78 o 
  -3   1   4      260.68      255.46     11.82 o 
  -2   1   4     2567.67     2696.92     80.47 o 
  -1   1   4      143.90      120.14      6.52 o 
   0   1   4     1839.83     1693.65    123.19 o 
   1   1   4      354.47      382.11     18.46 o 
   2   1   4      585.13      616.33     32.57 o 
   3   1   4      236.11      246.12      9.02 o 
   4   1   4     1059.80      984.62     31.93 o 
   5   1   4      403.88      373.93     14.99 o 
   6   1   4      119.28      111.92      7.61 o 
   7   1   4       43.89       47.99      5.98 o 
   8   1   4       88.89       96.40      8.58 o 
   9   1   4       14.32       16.29      5.86 o 
  10   1   4      152.98      165.47     17.07 o 
  11   1   4      812.02      760.46     33.35 o 
  12   1   4        2.35       10.30      8.87 o 
  13   1   4     1099.79     1098.46     47.67 o 
  14   1   4       40.77       40.86     12.46 o 
  15   1   4       86.26      123.77     17.71 o 
  16   1   4      107.56      138.45     25.16 o 
  17   1   4       21.23       35.34     13.89 o 
  18   1   4        0.15        4.20     11.78 o 
  19   1   4        0.01       -4.65     11.71 o 
  20   1   4        3.31        4.60     13.61 o 
 -23   2   4        0.15        2.49     12.58 o 
 -22   2   4        7.64        3.90     12.14 o 
 -21   2   4       16.59       19.32     17.16 o 
 -20   2   4       18.65       25.90     14.56 o 
 -19   2   4       38.65       88.51     18.88 o 
 -18   2   4        4.86       13.05     19.60 o 
 -17   2   4       11.94       30.88     12.27 o 
 -16   2   4       59.22       66.65     15.64 o 
 -15   2   4        4.87       14.86     12.41 o 
 -14   2   4       59.30       51.96     11.99 o 
 -13   2   4       80.38       52.12      7.09 o 
 -12   2   4        2.25        1.20      3.75 o 
 -11   2   4       15.10       31.18      7.03 o 
 -10   2   4        1.21        3.35      4.56 o 
  -9   2   4      309.22      303.87     12.24 o 
  -8   2   4     1422.98     1452.94     39.44 o 
  -7   2   4     1001.12     1052.04     29.00 o 
  -6   2   4       10.34       10.36      6.71 o 
  -5   2   4      491.34      553.88     16.42 o 
  -4   2   4      357.70      384.18     12.00 o 
  -3   2   4      736.56      780.91     20.18 o 
  -2   2   4        9.20       13.40      4.97 o 
  -1   2   4      643.45      655.53     27.40 o 
   0   2   4        0.71        7.79      3.53 o 
   1   2   4       27.90       27.46      3.41 o 
   2   2   4      451.30      418.72     12.16 o 
   3   2   4       28.52       36.77      4.27 o 
   4   2   4      215.23      215.86      9.64 o 
   5   2   4      580.26      631.37     20.97 o 
   6   2   4      227.36      245.22     12.35 o 
   7   2   4        1.56        7.57      6.64 o 
   8   2   4      106.95      110.60      9.50 o 
   9   2   4       38.99       49.09      7.75 o 
  10   2   4       23.19       26.45     11.65 o 
  11   2   4       46.26       45.77      8.63 o 
  12   2   4        0.21       16.17      9.66 o 
  13   2   4      420.46      343.93     30.90 o 
  14   2   4      141.08      141.21     15.59 o 
  15   2   4        4.64       33.24     21.48 o 
  16   2   4        1.55        0.02      8.10 o 
  17   2   4       13.33       -9.05     11.47 o 
  18   2   4        7.87        1.69      9.69 o 
  19   2   4       26.78       17.92     14.93 o 
  20   2   4        0.05        5.67     15.36 o 
 -23   3   4        1.21      -12.11     15.01 o 
 -22   3   4       25.03       24.13     21.16 o 
 -21   3   4        0.04       26.86     17.82 o 
 -20   3   4        0.83       11.01     13.37 o 
 -19   3   4        9.04        9.05     11.22 o 
 -18   3   4        0.02       -6.51      9.89 o 
 -17   3   4       18.91        4.00      9.85 o 
 -16   3   4        4.18        3.91     19.22 o 
 -15   3   4      139.07      141.23     18.65 o 
 -14   3   4       10.03       15.13      6.01 o 
 -13   3   4        0.74        0.99      3.47 o 
 -12   3   4       28.98       28.95      6.48 o 
 -11   3   4     1156.81     1206.86     38.87 o 
 -10   3   4        0.28       -1.79      6.13 o 
  -9   3   4      114.76      107.58      7.67 o 
  -8   3   4      316.12      314.20     14.73 o 
  -7   3   4      266.05      247.13     12.48 o 
  -6   3   4       47.32       46.16      5.52 o 
  -5   3   4      201.09      201.45      9.32 o 
  -4   3   4     1116.14     1131.46     34.67 o 
  -3   3   4     1389.75     1359.86     32.52 o 
  -2   3   4       73.94       68.21      4.28 o 
  -1   3   4      604.99      601.90     17.61 o 
   0   3   4     2604.03     2791.61     70.73 o 
   1   3   4       47.14       38.92      3.62 o 
   2   3   4      174.55      213.84      9.05 o 
   3   3   4      659.02      675.27     28.67 o 
   4   3   4      185.37      203.39      9.98 o 
   5   3   4        2.01       14.64      4.99 o 
   6   3   4        2.09       -3.70      3.99 o 
   7   3   4       29.26       41.26      7.04 o 
   8   3   4        8.01        2.50      8.02 o 
   9   3   4        6.21        3.79      4.71 o 
  10   3   4      101.00      116.51     11.29 o 
  11   3   4       58.64       50.43      8.38 o 
  12   3   4        6.96       10.07      7.37 o 
  13   3   4       23.70       27.70     10.28 o 
  14   3   4       19.24       33.78      9.40 o 
  15   3   4       11.80        8.06     17.15 o 
  16   3   4       61.10       60.57     15.17 o 
  17   3   4       14.57        9.16     10.86 o 
  18   3   4        3.38        5.78     13.77 o 
  19   3   4        2.25       -7.28     12.38 o 
 -23   4   4        2.53       -4.00     15.76 o 
 -22   4   4        0.04       22.02     15.12 o 
 -21   4   4        7.08       11.94     14.15 o 
 -20   4   4        7.35       -4.95     11.78 o 
 -19   4   4       23.15       27.32     17.66 o 
 -18   4   4       15.98        8.46     10.21 o 
 -17   4   4        0.04       15.16     11.07 o 
 -16   4   4      208.36      238.23     24.09 o 
 -15   4   4       99.73       92.07     15.69 o 
 -14   4   4        0.32       19.02      8.98 o 
 -13   4   4      173.09      169.18     12.27 o 
 -12   4   4        5.55       10.28      6.49 o 
 -11   4   4      156.31      139.42     10.30 o 
 -10   4   4        8.87        7.37      6.23 o 
  -9   4   4      170.19      167.84     10.70 o 
  -8   4   4      620.00      677.96     24.63 o 
  -7   4   4     1137.03     1259.26     38.70 o 
  -6   4   4        9.18       15.41      4.64 o 
  -5   4   4      332.95      344.10     13.47 o 
  -4   4   4       85.50      102.51      6.72 o 
  -3   4   4        2.89       12.84      4.80 o 
  -2   4   4      348.81      350.18     12.04 o 
  -1   4   4      364.25      318.17     10.68 o 
   0   4   4      383.76      371.24     12.28 o 
   1   4   4       37.26       35.62      4.02 o 
   2   4   4      537.34      419.98     14.47 o 
   3   4   4        6.61        7.73      5.71 o 
   4   4   4     1375.78     1502.02     48.65 o 
   5   4   4      115.89      127.02      8.82 o 
   6   4   4        1.23        2.02      4.81 o 
   7   4   4      352.38      373.89     17.96 o 
   8   4   4       16.31       21.58      8.36 o 
   9   4   4      354.37      326.82     17.72 o 
  10   4   4       37.82       41.30      8.11 o 
  11   4   4      135.80      120.78     12.32 o 
  12   4   4        1.86       -9.37      9.37 o 
  13   4   4       14.18        0.37      5.22 o 
  14   4   4        0.22       13.84     10.15 o 
  15   4   4        2.06       23.69     12.43 o 
  16   4   4        0.05        3.49     18.41 o 
  17   4   4       10.26        1.49     10.14 o 
  18   4   4       22.05       -0.30     10.29 o 
  19   4   4        0.00        2.00     14.64 o 
 -22   5   4       21.04       20.70     15.97 o 
 -21   5   4        6.55        4.16     13.02 o 
 -20   5   4        2.81       19.53     15.01 o 
 -19   5   4       13.09        5.89     10.55 o 
 -18   5   4       15.04       36.70     14.51 o 
 -17   5   4        0.02       12.26     11.50 o 
 -16   5   4       44.56       30.46     20.52 o 
 -15   5   4        5.51       16.10      9.19 o 
 -14   5   4      574.10      524.61     30.05 o 
 -13   5   4       15.28        0.17      4.71 o 
 -12   5   4        0.00        3.92      5.69 o 
 -11   5   4      652.75      662.63     28.61 o 
 -10   5   4       90.46      104.37     10.33 o 
  -9   5   4      193.13      184.50     12.48 o 
  -8   5   4      717.77      732.69     27.67 o 
  -7   5   4      554.96      560.62     21.71 o 
  -6   5   4       13.39       13.53      6.28 o 
  -5   5   4       96.01       84.35      6.60 o 
  -4   5   4      118.94      137.01      9.65 o 
  -3   5   4        6.80       -3.47      3.47 o 
  -2   5   4        0.30       -1.66      3.83 o 
  -1   5   4      726.20      791.74     22.08 o 
   0   5   4      395.63      346.62     12.19 o 
   1   5   4        0.00       -0.08      4.27 o 
   2   5   4      158.46      159.86      8.88 o 
   3   5   4       46.22       68.62      6.68 o 
   4   5   4        1.47       13.41     10.00 o 
   5   5   4       61.60       61.65      8.13 o 
   6   5   4      152.25      157.48     11.95 o 
   7   5   4       31.21       45.07      8.67 o 
   8   5   4        1.55        6.47      6.66 o 
   9   5   4        1.55       19.56      8.75 o 
  10   5   4      128.05      111.24     12.35 o 
  11   5   4      174.50      163.18     13.67 o 
  12   5   4       58.19       55.96      9.86 o 
  13   5   4       29.57       36.57      9.10 o 
  14   5   4       42.97       46.93     10.85 o 
  15   5   4        1.87       21.70     13.47 o 
  16   5   4        1.86        3.04     10.84 o 
  17   5   4       12.76       27.72     14.98 o 
  18   5   4        0.14        0.74     10.53 o 
 -21   6   4        1.18        9.47     12.76 o 
 -20   6   4        3.52        8.63     13.42 o 
 -19   6   4       14.77       23.36     14.23 o 
 -18   6   4       20.25       33.10     13.97 o 
 -17   6   4      107.78       95.42     19.73 o 
 -16   6   4        0.00       22.50     21.44 o 
 -15   6   4       59.89       65.22     14.37 o 
 -14   6   4      297.81      274.68     18.93 o 
 -13   6   4      171.41      167.89     14.41 o 
 -12   6   4       52.60       72.13      9.48 o 
 -11   6   4       53.23       62.93      9.07 o 
 -10   6   4        0.39       17.77      8.13 o 
  -9   6   4        5.12       20.37      6.24 o 
  -8   6   4        4.18        4.40      5.31 o 
  -7   6   4       15.45       17.92      5.38 o 
  -6   6   4        5.13        7.20      9.68 o 
  -5   6   4       14.09       17.16      4.38 o 
  -4   6   4        2.70        7.57      6.48 o 
  -3   6   4      918.17      907.49     30.04 o 
  -2   6   4       89.16       96.71      9.20 o 
  -1   6   4      382.75      354.49     18.92 o 
   0   6   4        2.72       10.59      5.25 o 
   1   6   4       20.90       13.11      5.86 o 
   2   6   4      566.78      503.87     24.35 o 
   3   6   4      101.38      106.76      7.94 o 
   4   6   4      243.05      212.27     14.50 o 
   5   6   4       16.60       22.17      8.57 o 
   6   6   4        1.96        6.42      5.75 o 
   7   6   4      192.23      194.06     14.56 o 
   8   6   4       30.19       20.81     13.14 o 
   9   6   4       85.18       95.29     11.05 o 
  10   6   4       14.08       30.40      8.07 o 
  11   6   4       50.99       51.01      9.44 o 
  12   6   4       16.02       24.15      9.17 o 
  13   6   4        9.17       -1.24      5.89 o 
  14   6   4        5.08        8.06      9.54 o 
  15   6   4        7.22        1.59      9.11 o 
  16   6   4        3.94       11.13     10.98 o 
  17   6   4        0.80        1.42      9.80 o 
  18   6   4        1.22       -1.08     10.65 o 
 -21   7   4        0.54       -6.00     13.97 o 
 -20   7   4        0.10        4.82     12.31 o 
 -19   7   4        9.37      -13.76     15.26 o 
 -18   7   4        1.00        1.03     10.13 o 
 -17   7   4       23.53       22.94     12.52 o 
 -16   7   4       14.82        1.56      8.95 o 
 -15   7   4        7.77       20.34      8.56 o 
 -14   7   4       32.88       34.53     13.56 o 
 -13   7   4        0.08        9.05      7.38 o 
 -12   7   4       63.95       65.85      9.83 o 
 -11   7   4      208.42      197.14     16.18 o 
 -10   7   4       63.15       73.15     10.33 o 
  -9   7   4       38.26       34.99      7.74 o 
  -8   7   4      215.16      212.15     14.64 o 
  -7   7   4        1.18       16.35      7.62 o 
  -6   7   4       17.46       24.58      5.93 o 
  -5   7   4        0.01       11.94      7.38 o 
  -4   7   4        0.00        8.21      6.13 o 
  -3   7   4       13.49       16.07      7.95 o 
  -2   7   4        3.69       11.51      6.66 o 
  -1   7   4      372.85      345.24     19.15 o 
   0   7   4      119.82      120.70     10.97 o 
   1   7   4        5.88        2.38      5.17 o 
   2   7   4        1.09        8.11      6.80 o 
   3   7   4      127.36      129.38     11.97 o 
   4   7   4       53.03       54.03      6.80 o 
   5   7   4       17.85        4.97      5.49 o 
   6   7   4       10.52        7.57      5.50 o 
   7   7   4       70.49       78.94      9.84 o 
   8   7   4        0.22        3.61      6.23 o 
   9   7   4        4.28        9.95      6.69 o 
  10   7   4        1.87       -3.23      7.92 o 
  11   7   4        0.22        2.21      9.33 o 
  12   7   4       39.72       31.81     11.79 o 
  13   7   4       52.22       34.36      9.61 o 
  14   7   4        8.32       21.25     10.13 o 
  15   7   4       15.85       16.57     12.04 o 
  16   7   4        1.07       -2.65      9.97 o 
  17   7   4        0.53        4.71     13.91 o 
 -19   8   4        0.11        2.58     22.27 o 
 -18   8   4        2.89       10.77     23.56 o 
 -17   8   4        0.82        3.98      9.84 o 
 -16   8   4        1.12        0.46     10.63 o 
 -15   8   4        2.63        6.51      8.37 o 
 -14   8   4        4.54        1.24      9.82 o 
 -13   8   4        1.15        5.25      7.63 o 
 -12   8   4       40.96       46.73      9.22 o 
 -11   8   4       51.08       44.11     10.20 o 
 -10   8   4        0.22       10.23      6.29 o 
  -9   8   4      194.62      154.75     18.43 o 
  -8   8   4       89.29       85.65     12.35 o 
  -7   8   4       15.18        0.56      8.48 o 
  -6   8   4      181.27      182.40     16.29 o 
  -5   8   4       41.61       59.94      9.94 o 
  -4   8   4       99.27      117.33     12.84 o 
  -3   8   4        0.52        9.57      7.03 o 
  -2   8   4       35.57       45.92      9.06 o 
  -1   8   4       26.56       46.05     10.42 o 
   0   8   4      184.45      160.40     14.52 o 
   1   8   4      154.59      158.99     19.44 o 
   2   8   4       34.11       42.08      9.77 o 
   3   8   4       78.11       61.07     10.03 o 
   4   8   4        0.79       15.17     28.07 o 
   5   8   4      377.71      358.10     24.25 o 
   6   8   4      166.48      170.34     21.17 o 
   7   8   4       87.39       89.51     12.95 o 
   8   8   4       41.91       39.21     11.31 o 
   9   8   4        9.47        8.06      9.41 o 
  10   8   4       39.65       67.18     14.23 o 
  11   8   4        9.05        1.86     13.08 o 
  12   8   4        1.01        5.15      8.14 o 
  13   8   4        3.52        1.74      8.13 o 
  14   8   4        6.62       -7.84     14.29 o 
  15   8   4        0.00        7.32     13.09 o 
 -18   9   4        0.70       -0.20     14.68 o 
 -17   9   4        0.34        3.97     15.49 o 
 -16   9   4        1.00        7.60     16.56 o 
 -15   9   4        0.30       -2.74      9.32 o 
 -14   9   4        4.35       12.95      8.95 o 
 -13   9   4        7.23        6.75      8.57 o 
 -12   9   4        0.97        9.23     10.21 o 
 -11   9   4        6.65        7.70      7.73 o 
 -10   9   4        5.08       25.91     11.53 o 
  -9   9   4        7.82        9.42      9.16 o 
  -8   9   4       38.60       80.49     16.06 o 
  -7   9   4       10.69       18.67      8.46 o 
  -6   9   4       49.39       50.00     12.26 o 
  -5   9   4        9.75        0.20      5.98 o 
  -4   9   4      100.56      104.21     15.18 o 
  -3   9   4        6.09       10.88      6.69 o 
  -2   9   4       91.56       83.71     11.60 o 
  -1   9   4        6.42       22.18     12.29 o 
   0   9   4       12.68        7.84      6.68 o 
   1   9   4        0.66       -0.96      5.90 o 
   2   9   4       78.19       79.46     12.20 o 
   3   9   4      142.36      151.27     15.91 o 
   4   9   4        1.77       21.25      9.44 o 
   5   9   4      294.39      268.47     21.20 o 
   6   9   4      308.28      327.44     23.76 o 
   7   9   4       42.46       66.04     11.63 o 
   8   9   4       11.40       12.82      9.03 o 
   9   9   4        8.76        5.30      8.08 o 
  10   9   4        2.74        7.51      8.76 o 
  11   9   4        1.16        6.45      8.60 o 
  12   9   4        0.31        1.88      9.33 o 
  13   9   4        2.31       23.42     14.09 o 
  14   9   4        0.03       -5.36     20.88 o 
 -17  10   4        2.61       32.74     38.84 o 
 -16  10   4       14.35       28.44     35.85 o 
 -15  10   4        0.00       -7.61     12.99 o 
 -14  10   4        0.01       15.78     14.25 o 
 -13  10   4        1.99       11.85     13.07 o 
 -12  10   4        6.30        3.51      9.79 o 
 -11  10   4       13.29       16.42     11.53 o 
 -10  10   4       14.97       13.86     11.40 o 
  -9  10   4       35.53       25.76     12.54 o 
  -8  10   4       12.38       15.03     12.15 o 
  -7  10   4       32.98       65.06     14.20 o 
  -6  10   4       81.02       86.69     20.15 o 
  -5  10   4       49.90       47.95     14.48 o 
  -4  10   4        2.86       -0.33      9.06 o 
  -3  10   4       31.33       46.67     12.48 o 
  -2  10   4        6.49        7.13     10.28 o 
  -1  10   4       45.25       68.55     13.79 o 
   0  10   4       49.32       58.93     15.19 o 
   1  10   4        3.16        5.58      7.29 o 
   2  10   4        7.44        9.65      8.11 o 
   3  10   4       38.90       50.07     11.28 o 
   4  10   4       25.07       22.80     10.35 o 
   5  10   4        1.94        7.80      8.27 o 
   6  10   4        4.36        1.35      7.38 o 
   7  10   4        3.98       10.17      9.06 o 
   8  10   4        6.71       23.01     12.08 o 
   9  10   4       13.61        6.24      7.84 o 
  10  10   4       26.08       15.74     15.27 o 
  11  10   4        0.27       18.81     13.33 o 
  12  10   4        4.43        1.83     11.16 o 
  13  10   4        0.22       -8.17     23.05 o 
 -15  11   4        0.02       -7.06     19.55 o 
 -14  11   4        3.88      -17.89     17.89 o 
 -13  11   4        0.00       13.60     14.49 o 
 -12  11   4        2.12       -3.60     10.38 o 
 -11  11   4       45.43      176.79     85.79 o 
 -10  11   4       16.22       10.10     10.93 o 
  -9  11   4       18.78        8.53     11.05 o 
  -8  11   4       16.57       20.41     12.92 o 
  -7  11   4       17.80       19.01     15.71 o 
  -6  11   4       33.15       31.76     18.27 o 
  -5  11   4        0.37       12.19     12.88 o 
  -4  11   4       13.65       21.23     12.93 o 
  -3  11   4       91.07      110.01     21.47 o 
  -2  11   4        3.63        0.80     18.93 o 
  -1  11   4        5.42       24.16     17.94 o 
   0  11   4        0.46       10.10     12.87 o 
   1  11   4       15.58        5.08     11.25 o 
   2  11   4        3.05       -2.22     11.94 o 
   3  11   4        4.29        4.67     11.22 o 
   4  11   4        6.62       20.53     11.46 o 
   5  11   4       25.83       15.25     11.65 o 
   6  11   4        1.72       -2.57      9.76 o 
   7  11   4       50.61       48.52     17.35 o 
   8  11   4       70.86       51.22     16.44 o 
   9  11   4        5.89       17.09     12.51 o 
  10  11   4        7.80       48.32     18.63 o 
  11  11   4        0.26       15.91     15.49 o 
 -12  12   4        3.16       40.94     19.48 o 
 -11  12   4       10.62        1.81     11.58 o 
 -10  12   4        5.33       21.47     14.85 o 
  -9  12   4       60.46       58.73     23.88 o 
  -8  12   4       23.05        3.57     11.03 o 
  -7  12   4        1.18       15.14     13.34 o 
  -6  12   4       97.10       96.61     45.40 o 
  -5  12   4        2.14       11.46     16.27 o 
  -4  12   4       31.12       41.04     20.28 o 
  -3  12   4        0.89       -6.70     14.91 o 
  -2  12   4        0.19       22.02     15.28 o 
  -1  12   4       41.95       46.96     17.41 o 
   0  12   4       76.96      265.27    130.36 o 
   1  12   4       36.33       40.49     16.74 o 
   2  12   4        4.49       -4.50     11.42 o 
   3  12   4        0.55       -2.53     11.71 o 
   4  12   4        0.33       17.27     15.04 o 
   5  12   4        0.85       11.76     12.21 o 
   6  12   4        0.99        9.85     11.54 o 
   7  12   4       15.86       -8.85     15.33 o 
   8  12   4       10.72        3.76     12.74 o 
  -8  13   4        6.14       -3.12     13.00 o 
  -7  13   4        2.34       10.59     14.27 o 
  -6  13   4       17.63        1.48     12.49 o 
  -5  13   4        7.73       20.04     19.90 o 
  -4  13   4        5.91        3.47     23.04 o 
  -3  13   4       46.35       40.12     24.84 o 
  -2  13   4       15.77       21.60     20.78 o 
  -1  13   4        0.08        0.98     11.53 o 
   0  13   4        7.57       17.39     19.52 o 
   1  13   4       12.81       23.30     16.15 o 
   2  13   4        0.92       16.03     28.37 o 
   3  13   4        3.99       22.58     16.34 o 
   4  13   4        0.11       -8.43     13.65 o 
   5  13   4       13.64        8.63     14.32 o 
 -24   1   5        0.19        6.48     14.81 o 
 -23   1   5        0.00       14.37     14.26 o 
 -22   1   5        6.33      -13.22     13.22 o 
 -21   1   5        0.00        2.37     12.90 o 
 -20   1   5       33.08       38.94     30.40 o 
 -19   1   5        0.36       20.49     15.25 o 
 -18   1   5        0.20       17.47     18.14 o 
 -17   1   5       47.17       83.54     16.11 o 
 -16   1   5      158.91      163.44     23.45 o 
 -15   1   5        0.85       14.30      9.45 o 
 -14   1   5       60.11       54.57     12.21 o 
 -13   1   5       24.51       25.56      4.87 o 
 -12   1   5       26.49       22.93      4.85 o 
 -11   1   5       10.35       17.92      4.52 o 
 -10   1   5      648.34      690.16     24.41 o 
  -9   1   5      282.98      313.35     13.63 o 
  -8   1   5       62.44       58.05      7.14 o 
  -7   1   5        3.09       10.67      3.74 o 
  -6   1   5       43.76       25.65      4.78 o 
  -5   1   5      100.28       90.56      5.81 o 
  -4   1   5     1517.92     1619.48     38.04 o 
  -3   1   5     1528.23     1534.48     37.80 o 
  -2   1   5       68.35       59.17      5.09 o 
  -1   1   5     2927.17     2967.15     73.98 o 
   0   1   5      600.47      585.13     35.45 o 
   1   1   5       99.82       92.78      3.87 o 
   2   1   5       13.56       16.61      3.63 o 
   3   1   5       10.56       15.84      4.76 o 
   4   1   5       67.22       61.80      5.58 o 
   5   1   5        7.46        9.65      6.00 o 
   6   1   5      352.90      343.49     15.58 o 
   7   1   5      192.90      198.42     11.58 o 
   8   1   5       84.31       84.11     10.12 o 
   9   1   5       86.36       93.47      9.53 o 
  10   1   5      229.52      212.22     15.18 o 
  11   1   5        2.62        7.64      7.77 o 
  12   1   5      100.36       71.47      9.94 o 
  13   1   5      119.06      117.32     13.03 o 
  14   1   5       38.41       43.08     11.04 o 
  15   1   5      105.83       98.54     18.26 o 
  16   1   5        6.82       57.31     15.17 o 
  17   1   5        0.14        4.63     12.90 o 
  18   1   5        0.88       -9.26     11.94 o 
  19   1   5        5.16        3.79     17.17 o 
 -23   2   5        8.22       16.74     20.47 o 
 -22   2   5        8.44       21.20     17.88 o 
 -21   2   5        4.25       -4.58     13.67 o 
 -20   2   5       77.59       89.67     20.08 o 
 -19   2   5       11.88       40.58     14.79 o 
 -18   2   5        9.38        9.90     12.11 o 
 -17   2   5      110.27      100.12     18.41 o 
 -16   2   5        2.20        2.46      8.88 o 
 -15   2   5       69.73       67.68     14.14 o 
 -14   2   5        1.68       14.87      6.99 o 
 -13   2   5        2.15        6.35      4.42 o 
 -12   2   5       75.29       76.77      7.03 o 
 -11   2   5      201.63      203.69     11.82 o 
 -10   2   5       13.58       11.34      4.66 o 
  -9   2   5     2332.67     2498.00     70.28 o 
  -8   2   5       13.50       22.89      6.19 o 
  -7   2   5       68.82       69.21      6.06 o 
  -6   2   5      135.74      146.29      8.04 o 
  -5   2   5      843.30      822.10     23.50 o 
  -4   2   5      905.25      951.28     25.27 o 
  -3   2   5      189.18      219.61      7.87 o 
  -2   2   5      170.26      169.84      8.96 o 
  -1   2   5     1080.02     1153.91     34.38 o 
   0   2   5      450.40      545.62     19.60 o 
   1   2   5       84.75       85.66      7.26 o 
   2   2   5     2075.40     2116.34     47.96 o 
   3   2   5      258.45      296.81     11.92 o 
   4   2   5       25.22       41.77      5.82 o 
   5   2   5       66.75       59.19      6.44 o 
   6   2   5      122.48      145.62     10.38 o 
   7   2   5       53.96       60.10      7.77 o 
   8   2   5       18.39       14.19      9.60 o 
   9   2   5       17.86       15.61     11.45 o 
  10   2   5      639.19      609.87     29.56 o 
  11   2   5      163.66      157.29     13.78 o 
  12   2   5      176.42      169.07     13.98 o 
  13   2   5      184.75      180.50     16.08 o 
  14   2   5      145.72      122.81     14.87 o 
  15   2   5        0.43       -4.05      9.02 o 
  16   2   5       15.46       22.96     27.11 o 
  17   2   5        0.91       -6.80     13.23 o 
  18   2   5        1.79       14.11     16.45 o 
  19   2   5        0.37        4.32     12.03 o 
 -23   3   5        2.34       15.35     15.59 o 
 -22   3   5        0.01       -3.96     11.92 o 
 -21   3   5       16.86       12.28     14.15 o 
 -20   3   5       23.30       22.51     13.93 o 
 -19   3   5        0.48       -1.01      9.24 o 
 -18   3   5        7.53       26.11     17.86 o 
 -17   3   5      434.84      422.84     36.00 o 
 -16   3   5      236.14      228.78     23.80 o 
 -15   3   5       20.53       47.95     12.50 o 
 -14   3   5        1.33       -1.38      5.10 o 
 -13   3   5        5.22        3.30      4.78 o 
 -12   3   5       15.40       25.38      5.83 o 
 -11   3   5       56.46       56.99      7.08 o 
 -10   3   5      406.00      422.10     18.61 o 
  -9   3   5       81.00       78.07      7.33 o 
  -8   3   5        9.09       15.83      4.87 o 
  -7   3   5      488.15      489.81     18.33 o 
  -6   3   5      796.13      865.13     27.04 o 
  -5   3   5      754.12      829.95     25.65 o 
  -4   3   5       21.13       28.24      4.26 o 
  -3   3   5      825.54     1003.19     33.78 o 
  -2   3   5       11.59       13.59      2.77 o 
  -1   3   5       60.31       69.24      6.32 o 
   0   3   5      490.54      579.87     26.69 o 
   1   3   5        1.40        3.91      4.07 o 
   2   3   5      676.32      732.68     30.24 o 
   3   3   5        0.54        5.66      5.30 o 
   4   3   5       69.46       71.23      6.25 o 
   5   3   5      349.03      350.99     15.95 o 
   6   3   5      241.05      259.29     14.14 o 
   7   3   5       47.31       47.93      7.46 o 
   8   3   5       49.88       60.17      8.83 o 
   9   3   5      110.40      142.65     14.05 o 
  10   3   5       12.83       25.50      8.31 o 
  11   3   5        1.37        2.52      6.21 o 
  12   3   5        6.81       15.75      7.01 o 
  13   3   5       57.89       55.35     10.41 o 
  14   3   5       13.11       11.48      7.82 o 
  15   3   5       23.88       30.29     12.80 o 
  16   3   5        0.70       -1.90      8.85 o 
  17   3   5       21.65       28.22     29.01 o 
  18   3   5        0.94        7.97     12.23 o 
  19   3   5        0.29        1.80     12.66 o 
 -23   4   5        0.25       18.37     15.90 o 
 -22   4   5        0.55        6.03     16.10 o 
 -21   4   5        6.09        1.27     10.57 o 
 -20   4   5       37.21       19.65     18.46 o 
 -19   4   5       18.66        7.70     11.48 o 
 -18   4   5        0.00       31.42     14.60 o 
 -17   4   5       63.63       83.35     17.41 o 
 -16   4   5      146.68      119.97     18.80 o 
 -15   4   5       42.74       61.78      9.73 o 
 -14   4   5        0.40        4.89      4.71 o 
 -13   4   5       69.65       78.51      8.82 o 
 -12   4   5       44.15       57.59      8.37 o 
 -11   4   5      112.62      124.44     10.62 o 
 -10   4   5      253.06      241.19     14.04 o 
  -9   4   5     1182.60     1277.13     43.22 o 
  -8   4   5      153.66      124.41     10.90 o 
  -7   4   5       58.94       59.38      7.28 o 
  -6   4   5       47.71       64.88      7.78 o 
  -5   4   5        0.16       12.17      7.96 o 
  -4   4   5       35.84       29.86      5.95 o 
  -3   4   5        0.93       11.25      7.51 o 
  -2   4   5        0.42       -3.52      6.15 o 
  -1   4   5       45.07       47.09      7.02 o 
   0   4   5        1.69        2.67      8.48 o 
   1   4   5       34.46       40.04      4.47 o 
   2   4   5        0.01        1.21      4.05 o 
   3   4   5      504.85      548.47     20.68 o 
   4   4   5      186.30      192.88     11.28 o 
   5   4   5       49.77       58.09      7.48 o 
   6   4   5      286.31      289.80     15.91 o 
   7   4   5       24.48       28.78      6.86 o 
   8   4   5       25.45       33.71      7.62 o 
   9   4   5       14.73       20.88      6.94 o 
  10   4   5       23.42       34.74      8.32 o 
  11   4   5       95.32       87.04     11.15 o 
  12   4   5       62.00       56.16      9.96 o 
  13   4   5        0.69       -4.77      7.50 o 
  14   4   5       12.22       12.20      8.49 o 
  15   4   5       18.39       31.48     17.11 o 
  16   4   5        1.71       13.68     12.49 o 
  17   4   5        0.27       -1.00     11.78 o 
  18   4   5        1.33        1.30     11.17 o 
 -22   5   5        0.28      -10.49     15.62 o 
 -21   5   5        5.81        7.26     12.88 o 
 -20   5   5        3.65       18.99     13.65 o 
 -19   5   5        0.56       21.43     21.31 o 
 -18   5   5       17.74       15.16     12.47 o 
 -17   5   5      162.84      125.69     20.22 o 
 -16   5   5        6.35       31.60     13.10 o 
 -15   5   5       21.56       15.33      8.25 o 
 -14   5   5       58.02       73.88      9.54 o 
 -13   5   5        1.09        8.50      9.19 o 
 -12   5   5       85.77       99.87     12.06 o 
 -11   5   5       28.50       53.32     18.47 o 
 -10   5   5        4.04        4.94      4.97 o 
  -9   5   5        5.60        8.99      5.50 o 
  -8   5   5       68.64       76.46      8.37 o 
  -7   5   5      353.66      366.92     16.81 o 
  -6   5   5        0.01       16.30      8.51 o 
  -5   5   5        0.20        0.05      5.82 o 
  -4   5   5      167.77      162.47      8.97 o 
  -3   5   5        2.51        0.14      3.70 o 
  -2   5   5      120.73      116.97      7.57 o 
  -1   5   5      142.20      147.58      8.05 o 
   0   5   5        1.79        5.65      5.01 o 
   1   5   5        4.66        8.77      4.56 o 
   2   5   5      184.83      189.80     10.11 o 
   3   5   5       36.92       56.01      7.15 o 
   4   5   5      649.00      764.57     29.70 o 
   5   5   5      111.51      109.57      9.97 o 
   6   5   5       16.48       18.22      7.22 o 
   7   5   5      145.30      158.24     15.80 o 
   8   5   5      156.96      143.28     12.55 o 
   9   5   5        2.22       20.44     12.47 o 
  10   5   5       26.88       20.22      7.49 o 
  11   5   5        0.79       11.09      7.17 o 
  12   5   5       70.31       62.02     10.50 o 
  13   5   5        0.18       -5.23      6.87 o 
  14   5   5        1.66       10.65      9.78 o 
  15   5   5        0.31        6.75     12.28 o 
  16   5   5        5.32        2.15      9.77 o 
  17   5   5        0.83       -1.79     19.66 o 
 -21   6   5        1.47      -10.30     12.86 o 
 -20   6   5        1.88        3.79     13.14 o 
 -19   6   5        3.19       -6.51     11.56 o 
 -18   6   5        1.73       18.33     12.76 o 
 -17   6   5       97.33       98.02     19.53 o 
 -16   6   5       25.91       40.97     13.56 o 
 -15   6   5        5.52        6.45      5.93 o 
 -14   6   5      103.69      114.03     15.28 o 
 -13   6   5      110.66      102.98     11.49 o 
 -12   6   5       22.09       26.40      7.91 o 
 -11   6   5        5.80       22.07     16.34 o 
 -10   6   5       59.13       63.29      8.88 o 
  -9   6   5      431.24      431.63     22.73 o 
  -8   6   5      552.18      571.17     25.70 o 
  -7   6   5       10.10       17.82      9.31 o 
  -6   6   5       16.16       24.66      5.94 o 
  -5   6   5        5.40       20.93      7.67 o 
  -4   6   5      193.97      197.47     13.76 o 
  -3   6   5      924.00      874.78     28.46 o 
  -2   6   5      369.41      376.04     14.74 o 
  -1   6   5      952.57      960.91     31.11 o 
   0   6   5      520.22      450.87     17.09 o 
   1   6   5       25.15       24.23      9.16 o 
   2   6   5       89.75       98.77      8.59 o 
   3   6   5      100.57       99.08      9.67 o 
   4   6   5     1220.58     1136.25     41.14 o 
   5   6   5      181.06      199.40     15.44 o 
   6   6   5      187.71      202.36     15.19 o 
   7   6   5       72.53       87.93     10.86 o 
   8   6   5       50.78       37.33      8.51 o 
   9   6   5       52.72       42.13      9.43 o 
  10   6   5       20.36       25.01     10.43 o 
  11   6   5        6.31        6.05      6.70 o 
  12   6   5       25.05       24.97     11.08 o 
  13   6   5        2.71       -0.67      6.27 o 
  14   6   5        0.62       -5.29      9.17 o 
  15   6   5       19.61       20.72     12.44 o 
  16   6   5        4.68       -6.64     12.00 o 
  17   6   5        0.50        5.89     13.92 o 
 -20   7   5        0.52        3.53     12.25 o 
 -19   7   5        0.02        4.29     11.78 o 
 -18   7   5       10.07        8.62     15.38 o 
 -17   7   5       25.16       14.64     11.77 o 
 -16   7   5       16.93        0.29     12.66 o 
 -15   7   5        5.41        9.66      8.71 o 
 -14   7   5        0.71       -5.38      6.76 o 
 -13   7   5       41.99       56.47     10.10 o 
 -12   7   5      178.93      187.87     15.20 o 
 -11   7   5      157.61      116.55     13.20 o 
 -10   7   5       25.73       19.87      7.00 o 
  -9   7   5       45.70       62.81      9.80 o 
  -8   7   5       93.92      104.91     12.00 o 
  -7   7   5       58.20       54.53      7.52 o 
  -6   7   5      178.31      169.51     13.80 o 
  -5   7   5       18.17       20.88      7.26 o 
  -4   7   5        0.69        6.81      9.79 o 
  -3   7   5       16.86        5.38      5.73 o 
  -2   7   5       13.23       14.40      6.37 o 
  -1   7   5       68.79       85.00     10.65 o 
   0   7   5       21.57       43.52      8.66 o 
   1   7   5       26.72       33.15      8.30 o 
   2   7   5      282.00      320.45     20.59 o 
   3   7   5       26.22       31.48      6.00 o 
   4   7   5       17.84       39.44      8.63 o 
   5   7   5       27.10       24.72     10.31 o 
   6   7   5       38.49       46.54      8.74 o 
   7   7   5      732.96      730.57     39.19 o 
   8   7   5        5.14       21.46      8.30 o 
   9   7   5       94.16      105.97     13.48 o 
  10   7   5        1.45       -6.66      7.72 o 
  11   7   5       13.52       23.87      8.59 o 
  12   7   5       21.26       25.95     11.84 o 
  13   7   5        0.02        2.55      6.95 o 
  14   7   5        7.75      -10.87     11.14 o 
  15   7   5        0.39        1.03     22.37 o 
  16   7   5        8.94       -9.34     18.31 o 
 -19   8   5        0.00       26.94     17.37 o 
 -18   8   5        1.15       -6.41     13.92 o 
 -17   8   5        6.04       14.12     14.31 o 
 -16   8   5       15.51       17.27     11.02 o 
 -15   8   5       36.02       28.33     10.19 o 
 -14   8   5        0.18       19.39      9.72 o 
 -13   8   5       46.52       49.07     11.20 o 
 -12   8   5       34.11       26.62     10.35 o 
 -11   8   5      273.92      253.96     20.74 o 
 -10   8   5        3.85       19.75      9.28 o 
  -9   8   5      104.81      109.66     15.84 o 
  -8   8   5        0.36        4.40      6.46 o 
  -7   8   5       31.35       44.44      9.99 o 
  -6   8   5       46.63       46.86      9.33 o 
  -5   8   5        3.07        9.53      6.88 o 
  -4   8   5        9.53        1.34      6.40 o 
  -3   8   5       44.48       39.56      8.86 o 
  -2   8   5        0.01       27.26     15.06 o 
  -1   8   5        0.08       -1.20      5.38 o 
   0   8   5       82.39       83.20     12.16 o 
   1   8   5       38.94       53.74     10.42 o 
   2   8   5        1.29       -6.80      7.12 o 
   3   8   5       14.23       24.94     10.99 o 
   4   8   5       13.02       16.62      9.76 o 
   5   8   5       55.75       67.70     11.08 o 
   6   8   5       37.90       59.51     10.43 o 
   7   8   5      195.27      185.48     17.92 o 
   8   8   5        7.15        1.75     14.24 o 
   9   8   5        2.69       30.12     20.59 o 
  10   8   5       12.69       30.51     10.27 o 
  11   8   5       35.14       23.93     11.28 o 
  12   8   5        4.20       46.79     20.45 o 
  13   8   5       18.14        1.77      9.40 o 
  14   8   5        0.92       -3.93     21.79 o 
  15   8   5        1.14        6.07     18.73 o 
 -18   9   5        1.28       23.13     46.69 o 
 -17   9   5        0.39        2.47     13.57 o 
 -16   9   5        7.19      -13.76     13.76 o 
 -15   9   5       11.19       22.77     13.84 o 
 -14   9   5       42.89       39.98     12.22 o 
 -13   9   5       26.31        9.57      8.93 o 
 -12   9   5        6.12       18.29      9.89 o 
 -11   9   5       32.91        2.02     10.43 o 
 -10   9   5       20.42       30.30     11.64 o 
  -9   9   5       11.25       15.45      9.51 o 
  -8   9   5       11.39       21.25      9.06 o 
  -7   9   5        9.18        6.64      7.31 o 
  -6   9   5        0.03       -1.71      7.27 o 
  -5   9   5       24.80       50.39     13.55 o 
  -4   9   5        0.74       31.70     14.04 o 
  -3   9   5        7.13        2.28      8.18 o 
  -2   9   5        9.99       16.52      7.72 o 
  -1   9   5        1.93       18.34      9.13 o 
   0   9   5       18.61       13.34      7.22 o 
   1   9   5        6.64       28.31      9.53 o 
   2   9   5        0.01        0.61      6.79 o 
   3   9   5        0.92       23.91     11.99 o 
   4   9   5      283.46      299.99     23.75 o 
   5   9   5      139.15      129.53     16.57 o 
   6   9   5        0.00       -1.90      6.83 o 
   7   9   5       36.91       27.15      9.71 o 
   8   9   5       18.90       21.92      9.31 o 
   9   9   5        3.87       -4.98      9.58 o 
  10   9   5        2.92        9.38      8.73 o 
  11   9   5        0.50        8.82      9.79 o 
  12   9   5        0.18      -12.28     12.28 o 
  13   9   5        5.04      -17.50     27.23 o 
 -16  10   5        0.46       25.62     21.52 o 
 -15  10   5       24.21       15.77     15.69 o 
 -14  10   5       32.48       22.12     22.76 o 
 -13  10   5        0.02       26.07     13.71 o 
 -12  10   5        3.79        7.50      9.53 o 
 -11  10   5       11.00       13.81     10.16 o 
 -10  10   5        0.77        8.74      8.34 o 
  -9  10   5        2.57       13.13     10.09 o 
  -8  10   5       86.02       89.46     14.52 o 
  -7  10   5       14.90       19.24      8.83 o 
  -6  10   5      143.77      131.76     16.25 o 
  -5  10   5      186.11      187.89     18.80 o 
  -4  10   5       60.74       44.38     10.71 o 
  -3  10   5        3.17       -5.78      7.78 o 
  -2  10   5        4.95       -5.74      8.14 o 
  -1  10   5       58.26       81.35     16.82 o 
   0  10   5       34.14       38.10     12.65 o 
   1  10   5        1.81        2.58      7.07 o 
   2  10   5       30.67       17.18     10.25 o 
   3  10   5        0.57        5.01      7.95 o 
   4  10   5        0.02        6.05      9.15 o 
   5  10   5        0.26        4.42      7.82 o 
   6  10   5       13.39       15.93      9.75 o 
   7  10   5       17.25        1.11      7.45 o 
   8  10   5       11.19        1.03      7.30 o 
   9  10   5        1.60        6.35      8.30 o 
  10  10   5        4.81       -5.39     22.09 o 
  11  10   5        1.48        7.58     13.27 o 
  12  10   5        4.30        4.79     26.54 o 
 -14  11   5        2.11       -3.62     14.80 o 
 -13  11   5        0.50       -2.36     11.25 o 
 -12  11   5        0.62       -7.72     11.32 o 
 -11  11   5       19.32        9.46     10.98 o 
 -10  11   5       68.46       23.70     12.90 o 
  -9  11   5        3.19       29.87     13.12 o 
  -8  11   5       20.83       34.43     13.92 o 
  -7  11   5        6.44       30.99     24.08 o 
  -6  11   5        9.58       30.16     13.66 o 
  -5  11   5       10.62       -3.73      9.81 o 
  -4  11   5        1.65        8.83     10.95 o 
  -3  11   5        1.22       21.60     30.33 o 
  -2  11   5        0.56        0.65      9.60 o 
  -1  11   5       16.35       10.68     24.11 o 
   0  11   5        4.10       17.57     12.89 o 
   1  11   5       16.20       19.04     12.18 o 
   2  11   5        3.98        4.63     10.03 o 
   3  11   5        0.87       -8.22     11.77 o 
   4  11   5       42.61       12.18     13.33 o 
   5  11   5       13.20       33.32     28.58 o 
   6  11   5        1.57        5.33     11.65 o 
   7  11   5        3.52       -6.46     13.97 o 
   8  11   5       11.06       -2.95     15.51 o 
   9  11   5        0.18        1.40     12.61 o 
  10  11   5       19.63        8.88     14.52 o 
 -12  12   5        2.19       -0.60     12.50 o 
 -11  12   5        5.93        7.62     12.69 o 
 -10  12   5        5.33       -2.06     10.79 o 
  -9  12   5       27.73       18.22     13.88 o 
  -8  12   5        2.49       -3.39     12.73 o 
  -7  12   5        7.79       10.20     12.07 o 
  -6  12   5        1.64       17.86     13.50 o 
  -5  12   5       37.10       28.26     18.66 o 
  -4  12   5       14.17       25.57     14.02 o 
  -3  12   5       43.02       31.83     15.58 o 
  -2  12   5       10.83        9.99     11.53 o 
  -1  12   5       57.35       43.86     31.19 o 
   0  12   5        4.69        5.50     26.03 o 
   1  12   5        1.49       -6.85     11.59 o 
   2  12   5        1.61        1.51     14.46 o 
   3  12   5        0.00       19.45     15.75 o 
   4  12   5       20.03       13.13     18.47 o 
   5  12   5        4.05       15.72     26.18 o 
   6  12   5        4.09       14.32     28.02 o 
   7  12   5        0.26      -11.97     15.08 o 
  -7  13   5        1.93       -2.85     12.56 o 
  -6  13   5       29.68       21.14     17.10 o 
  -5  13   5        9.50       34.37     24.67 o 
  -4  13   5       63.22       63.13     28.52 o 
  -3  13   5       83.46       96.20     22.83 o 
  -2  13   5        3.07        8.97     13.65 o 
  -1  13   5        8.63        1.76     20.81 o 
   0  13   5        4.83       -5.04     20.66 o 
   1  13   5        0.01      -12.74     21.19 o 
   2  13   5        0.03       15.01     19.93 o 
   3  13   5        0.76        7.89     18.25 o 
 -24   0   6        2.24        5.07     20.84 o 
 -23   0   6       10.19        1.52     16.40 o 
 -22   0   6        1.39        1.62     14.79 o 
 -21   0   6        0.01       15.18     19.23 o 
 -20   0   6        1.04       33.17     30.36 o 
 -19   0   6        0.05      -11.11     16.12 o 
 -18   0   6      389.12      380.84     51.84 o 
 -17   0   6      800.98      885.33     86.25 o 
 -16   0   6       98.43       87.68     23.90 o 
 -15   0   6      881.38      952.81    105.16 o 
 -14   0   6        0.37       -1.79     18.15 o 
 -13   0   6        2.97       26.16     22.65 o 
 -12   0   6      354.09      301.82     21.04 o 
 -11   0   6     1739.78     1855.19     84.73 o 
 -10   0   6     1242.18     1293.60     59.78 o 
  -9   0   6       75.60       83.18     10.62 o 
  -8   0   6      114.48      129.90     10.96 o 
  -7   0   6       53.73       46.14      7.66 o 
  -6   0   6     2679.31     3027.10    111.63 o 
  -5   0   6     1278.51     1477.02     55.06 o 
  -4   0   6      513.14      656.04     27.41 o 
  -3   0   6     2711.88     2907.15     90.44 o 
  -2   0   6     3119.53     3596.98    119.55 o 
  -1   0   6     2233.91     2625.55     73.40 o 
   0   0   6     5563.56     5644.45    254.33 o 
   1   0   6     5045.01     4399.75    308.98 o 
   2   0   6      734.21      743.43     63.96 o 
   3   0   6     1050.18     1079.48     45.04 o 
   4   0   6       16.38       31.26      7.33 o 
   5   0   6      339.14      418.04     25.57 o 
   6   0   6        3.80        0.51      6.94 o 
   7   0   6      408.08      353.94     25.52 o 
   8   0   6      183.70      201.25     29.46 o 
   9   0   6      589.00      625.16     43.20 o 
  10   0   6       28.06       38.67     13.51 o 
  11   0   6     1305.39     1288.54     79.01 o 
  12   0   6      226.82      223.75     25.18 o 
  13   0   6      435.35      382.66     33.23 o 
  14   0   6      516.58      576.34     59.55 o 
  15   0   6       19.33       25.03     16.67 o 
  16   0   6      143.43      141.64     31.00 o 
  17   0   6        5.22       25.02     42.48 o 
  18   0   6       14.16        9.75     22.58 o 
 -24   1   6        9.44       17.56     16.83 o 
 -23   1   6       35.07       19.37     16.27 o 
 -22   1   6       27.80       16.96     15.25 o 
 -21   1   6       14.28       14.33     13.09 o 
 -20   1   6       52.98       63.47     23.72 o 
 -19   1   6        1.52      -11.76     14.54 o 
 -18   1   6        0.69       11.36     12.40 o 
 -17   1   6        6.93        4.32     10.03 o 
 -16   1   6      116.20      106.35     16.68 o 
 -15   1   6      750.15      783.06     51.28 o 
 -14   1   6        0.00       23.04      6.97 o 
 -13   1   6      269.33      275.99     15.08 o 
 -12   1   6      225.58      218.73     13.06 o 
 -11   1   6       10.68       15.02      6.54 o 
 -10   1   6      552.93      643.77     25.59 o 
  -9   1   6      775.01      782.86     27.52 o 
  -8   1   6       71.88       77.49      7.27 o 
  -7   1   6       45.74       45.28      5.25 o 
  -6   1   6      382.11      420.14     17.36 o 
  -5   1   6      362.55      367.88     15.36 o 
  -4   1   6        0.36        4.08      7.60 o 
  -3   1   6       22.29       20.47      4.65 o 
  -2   1   6     2879.04     3169.03     84.42 o 
  -1   1   6       48.49       31.48      5.00 o 
   0   1   6        0.28       16.58      9.21 o 
   1   1   6     2334.05     2171.35     60.16 o 
   2   1   6      197.42      159.86      6.96 o 
   3   1   6       41.72       46.21      7.29 o 
   4   1   6       27.38       29.31      4.80 o 
   5   1   6      161.06      159.89     10.40 o 
   6   1   6        6.19        5.23      4.83 o 
   7   1   6      307.07      311.66     17.15 o 
   8   1   6      121.18      123.48     11.54 o 
   9   1   6      909.32      970.57     40.70 o 
  10   1   6        5.32       22.24     10.56 o 
  11   1   6      462.88      473.76     24.73 o 
  12   1   6      199.17      216.23     17.63 o 
  13   1   6       41.64       23.70      8.15 o 
  14   1   6       19.95        1.85      7.80 o 
  15   1   6       12.59        5.56      9.48 o 
  16   1   6       10.00       11.67     10.79 o 
  17   1   6        1.05       39.44     15.11 o 
  18   1   6       39.50       12.85     25.92 o 
 -23   2   6        1.34       11.30     15.26 o 
 -22   2   6        0.23       -3.40     12.49 o 
 -21   2   6       43.49       41.87     17.05 o 
 -20   2   6       39.83       88.74     20.02 o 
 -19   2   6        7.45        0.39      9.84 o 
 -18   2   6        0.01       14.19     11.58 o 
 -17   2   6       36.90       53.22     14.50 o 
 -16   2   6        0.77        1.43     13.66 o 
 -15   2   6        2.31        2.25     10.45 o 
 -14   2   6      153.73      136.01     11.46 o 
 -13   2   6        6.85        9.10      5.88 o 
 -12   2   6      145.52      159.90     13.21 o 
 -11   2   6       72.16       65.03      9.02 o 
 -10   2   6       89.93      108.80     13.07 o 
  -9   2   6        4.44        2.70      4.04 o 
  -8   2   6        7.76        8.54      4.80 o 
  -7   2   6       14.68       19.48      8.20 o 
  -6   2   6     1081.72     1215.69     36.78 o 
  -5   2   6       33.71       36.66      6.86 o 
  -4   2   6      890.40      989.21     33.61 o 
  -3   2   6      291.05      325.18     15.14 o 
  -2   2   6     1350.91     1522.72     70.32 o 
  -1   2   6      535.52      566.96     39.01 o 
   0   2   6        1.83       20.79      5.16 o 
   1   2   6       46.16       40.28      5.64 o 
   2   2   6       75.33       58.19      7.21 o 
   3   2   6       43.45       58.76      6.64 o 
   4   2   6      257.27      242.18     13.03 o 
   5   2   6        5.10       11.52      8.93 o 
   6   2   6       50.60       67.73      7.73 o 
   7   2   6      295.78      287.54     16.53 o 
   8   2   6      216.96      195.17     14.30 o 
   9   2   6       40.63       43.14      8.41 o 
  10   2   6       36.09       41.99     16.34 o 
  11   2   6        6.14        9.83      7.16 o 
  12   2   6      128.95      142.09     14.40 o 
  13   2   6      107.24      108.11     13.47 o 
  14   2   6       12.77       30.32     20.49 o 
  15   2   6       17.80       -4.04     11.23 o 
  16   2   6       15.57       27.91     13.08 o 
  17   2   6       56.36       28.13     14.53 o 
  18   2   6        2.56       15.71     21.31 o 
 -23   3   6        3.98        6.74     15.13 o 
 -22   3   6        2.44       -0.42     10.68 o 
 -21   3   6        3.29       15.54     14.09 o 
 -20   3   6        1.70       17.52     13.58 o 
 -19   3   6       24.19       16.28     12.64 o 
 -18   3   6       35.96       35.63     14.13 o 
 -17   3   6        7.71       11.39     16.82 o 
 -16   3   6      125.05      153.12     19.82 o 
 -15   3   6       41.13       60.81     13.96 o 
 -14   3   6        2.44        6.71      7.16 o 
 -13   3   6      141.82      124.24     11.78 o 
 -12   3   6      200.33      213.35     14.42 o 
 -11   3   6        6.30        3.12      8.95 o 
 -10   3   6       42.12       43.84      7.35 o 
  -9   3   6        0.14       -4.88      4.88 o 
  -8   3   6        0.98       -0.42      3.70 o 
  -7   3   6       72.54       72.70      6.96 o 
  -6   3   6        3.48       12.12      8.05 o 
  -5   3   6      512.65      559.21     19.56 o 
  -4   3   6      119.37      129.72      7.05 o 
  -3   3   6       71.28       53.00      7.83 o 
  -2   3   6        0.00       -0.61      4.83 o 
  -1   3   6      152.67      142.43      9.90 o 
   0   3   6        9.27       15.79      5.77 o 
   1   3   6       50.18       48.47      3.50 o 
   2   3   6       45.11       49.49      6.80 o 
   3   3   6        8.75       18.02      9.16 o 
   4   3   6      362.83      395.82     19.34 o 
   5   3   6       63.71       68.39      8.45 o 
   6   3   6        6.85       14.84      6.08 o 
   7   3   6       35.49       44.61      8.31 o 
   8   3   6      112.37      105.24     11.88 o 
   9   3   6      224.08      210.26     16.31 o 
  10   3   6       44.33       59.78     10.47 o 
  11   3   6       28.46       13.37      7.22 o 
  12   3   6        7.85        4.65      6.44 o 
  13   3   6        0.13       -0.75      7.47 o 
  14   3   6        2.81        0.04      9.29 o 
  15   3   6       12.09        7.54     10.15 o 
  16   3   6        0.47       -1.76      9.57 o 
  17   3   6        0.21        4.05     13.34 o 
 -23   4   6        0.20        1.03     13.13 o 
 -22   4   6        4.89       19.37     17.09 o 
 -21   4   6        4.37       14.54     13.42 o 
 -20   4   6        3.00        9.42     11.86 o 
 -19   4   6       16.90       -2.02      9.88 o 
 -18   4   6       17.14       10.40     11.14 o 
 -17   4   6       28.22       16.90     13.66 o 
 -16   4   6        2.65       15.05     12.16 o 
 -15   4   6       27.48       40.82     12.24 o 
 -14   4   6       21.42       17.72      6.93 o 
 -13   4   6       16.46       27.84      9.30 o 
 -12   4   6        0.04        3.60      5.24 o 
 -11   4   6       29.73       33.01      7.23 o 
 -10   4   6      256.21      266.71     15.51 o 
  -9   4   6      464.11      494.60     25.95 o 
  -8   4   6        4.10        4.03      9.00 o 
  -7   4   6      619.10      624.81     25.12 o 
  -6   4   6      218.45      206.48     12.04 o 
  -5   4   6        0.17       -0.95      3.59 o 
  -4   4   6      325.95      283.68     12.41 o 
  -3   4   6       51.33       60.77      5.58 o 
  -2   4   6      383.23      333.24     14.85 o 
  -1   4   6        4.08        0.29      5.56 o 
   0   4   6       43.31       35.53      5.32 o 
   1   4   6      116.34      103.46      7.17 o 
   2   4   6       21.41       13.86      6.12 o 
   3   4   6      246.91      254.92     15.73 o 
   4   4   6       35.43       46.61      6.09 o 
   5   4   6      164.85      159.08     12.79 o 
   6   4   6      505.00      526.13     25.03 o 
   7   4   6      264.09      259.83     18.71 o 
   8   4   6      134.59      146.66     13.21 o 
   9   4   6       35.43       53.87      9.42 o 
  10   4   6       18.97       35.61      8.89 o 
  11   4   6       83.25       87.13     12.25 o 
  12   4   6        1.99        9.83      7.81 o 
  13   4   6       17.00       13.15      8.12 o 
  14   4   6        4.91       19.93     11.43 o 
  15   4   6       23.32        8.19     10.62 o 
  16   4   6        1.92       18.29     16.68 o 
  17   4   6       48.85       35.15     20.58 o 
 -22   5   6        0.62        3.50     12.10 o 
 -21   5   6       12.72        3.86     12.44 o 
 -20   5   6        4.02        8.20     11.84 o 
 -19   5   6        2.24        7.25     10.86 o 
 -18   5   6       20.69       20.99     16.34 o 
 -17   5   6       15.07        7.96     11.75 o 
 -16   5   6       62.87       83.78     16.25 o 
 -15   5   6       46.28       41.03      8.51 o 
 -14   5   6        1.03       18.42      8.20 o 
 -13   5   6      180.76      176.54     17.47 o 
 -12   5   6        3.12        6.15      6.48 o 
 -11   5   6       87.62      106.64     11.87 o 
 -10   5   6      333.95      328.93     19.25 o 
  -9   5   6      232.82      229.61     14.84 o 
  -8   5   6       19.81       31.53      8.08 o 
  -7   5   6      152.86      166.86     11.62 o 
  -6   5   6       40.87       58.23      7.62 o 
  -5   5   6      415.96      454.55     20.45 o 
  -4   5   6        2.02        3.52      3.82 o 
  -3   5   6       32.50       36.34      5.49 o 
  -2   5   6       62.56       65.07      6.01 o 
  -1   5   6      483.35      447.23     17.28 o 
   0   5   6       25.02       22.97      6.19 o 
   1   5   6        7.69        5.09      5.74 o 
   2   5   6      181.57      196.22     15.03 o 
   3   5   6       43.79       40.22      6.21 o 
   4   5   6      143.66      164.01     11.68 o 
   5   5   6        7.24        8.03     12.89 o 
   6   5   6       11.66       15.05      6.63 o 
   7   5   6        4.16        4.67      9.06 o 
   8   5   6        3.89       24.23      8.42 o 
   9   5   6        6.93       21.81      7.85 o 
  10   5   6       14.42       39.65      9.05 o 
  11   5   6        7.42       16.31      7.74 o 
  12   5   6       53.60       78.06     12.85 o 
  13   5   6        0.11       -0.12      6.10 o 
  14   5   6        5.85       -4.48      9.92 o 
  15   5   6        8.12        4.63     12.89 o 
  16   5   6        5.64        0.55     11.62 o 
 -21   6   6        5.42        0.18     10.63 o 
 -20   6   6        0.12      -10.41     14.08 o 
 -19   6   6        4.16        4.47     13.18 o 
 -18   6   6        4.05       10.04     11.69 o 
 -17   6   6        0.82      -12.15     12.15 o 
 -16   6   6        3.27       11.46     10.02 o 
 -15   6   6       75.80       67.01     12.29 o 
 -14   6   6       40.89       60.31     10.33 o 
 -13   6   6      122.50      103.24     14.01 o 
 -12   6   6      452.66      425.24     24.84 o 
 -11   6   6        0.09       17.15     13.73 o 
 -10   6   6      347.58      315.08     22.23 o 
  -9   6   6      165.90      178.38     14.10 o 
  -8   6   6       25.73       23.00      6.81 o 
  -7   6   6      345.86      319.69     17.06 o 
  -6   6   6       42.65       57.82      9.17 o 
  -5   6   6       27.54       29.95      6.31 o 
  -4   6   6      214.56      202.89     11.98 o 
  -3   6   6        1.07       17.41      9.21 o 
  -2   6   6       46.53       59.67      6.80 o 
  -1   6   6       85.01       78.31      7.53 o 
   0   6   6       33.20       34.39      5.58 o 
   1   6   6       23.32       30.17      7.15 o 
   2   6   6       68.29       77.54      8.45 o 
   3   6   6      167.51      162.43     13.71 o 
   4   6   6     1224.74     1147.95     43.60 o 
   5   6   6      135.41      149.47     12.46 o 
   6   6   6      581.62      608.78     34.05 o 
   7   6   6       87.67       99.90     11.83 o 
   8   6   6       42.48       17.48     10.93 o 
   9   6   6        0.00       -6.82      6.82 o 
  10   6   6        4.35        9.67      7.20 o 
  11   6   6       15.56       17.88      8.43 o 
  12   6   6       65.04       57.77     11.28 o 
  13   6   6        8.04        9.66      7.67 o 
  14   6   6        1.93        8.71     32.47 o 
  15   6   6        3.67        8.71     14.26 o 
  16   6   6        5.54        8.47     17.76 o 
 -20   7   6        2.32       16.67     28.23 o 
 -19   7   6        0.19       12.65     15.79 o 
 -18   7   6        1.33       -5.42     11.50 o 
 -17   7   6       33.75       58.93     18.62 o 
 -16   7   6        1.43        3.88      9.88 o 
 -15   7   6        1.93        5.44      7.34 o 
 -14   7   6        4.00       -6.88      6.88 o 
 -13   7   6       88.43       80.21     13.35 o 
 -12   7   6      232.23      223.43     18.31 o 
 -11   7   6       31.60       30.25      8.66 o 
 -10   7   6        0.12        9.29      6.33 o 
  -9   7   6       18.39       19.25     12.58 o 
  -8   7   6       13.42       17.19      6.82 o 
  -7   7   6       53.09       45.53      8.01 o 
  -6   7   6       63.58       60.14      7.70 o 
  -5   7   6        0.62        3.79      7.49 o 
  -4   7   6       70.93       92.65     12.69 o 
  -3   7   6       54.11       64.00     11.65 o 
  -2   7   6        3.13        7.12      7.90 o 
  -1   7   6        5.32       13.71      6.76 o 
   0   7   6       41.85       41.86      9.73 o 
   1   7   6       53.45       69.89     11.51 o 
   2   7   6        8.16        6.08      5.97 o 
   3   7   6       74.16       84.51      9.25 o 
   4   7   6      107.01       97.25     12.40 o 
   5   7   6      320.43      259.31     16.14 o 
   6   7   6        1.22        8.66      5.97 o 
   7   7   6       25.08       31.77      8.75 o 
   8   7   6        9.02        8.44      7.04 o 
   9   7   6       31.72       34.98      9.43 o 
  10   7   6       26.75       23.50     10.18 o 
  11   7   6        4.22       -4.54      7.22 o 
  12   7   6        2.33       -6.75      8.86 o 
  13   7   6        0.73       -0.32     11.44 o 
  14   7   6        1.24       26.53     20.86 o 
  15   7   6        0.04       -9.88     18.29 o 
 -19   8   6       12.84       15.54     16.92 o 
 -18   8   6        0.10       16.31     15.40 o 
 -17   8   6        0.49       17.89     15.48 o 
 -16   8   6       19.74       21.48     15.14 o 
 -15   8   6       71.53       75.21     15.91 o 
 -14   8   6        7.08        9.09      8.54 o 
 -13   8   6        3.05       -5.98      9.33 o 
 -12   8   6        0.05       -5.24      8.52 o 
 -11   8   6        2.21       -1.66      7.93 o 
 -10   8   6      142.44      138.36     16.35 o 
  -9   8   6       21.42       49.50     11.31 o 
  -8   8   6        1.94        4.08      7.07 o 
  -7   8   6       46.78       60.39     10.63 o 
  -6   8   6       39.64       49.72     10.14 o 
  -5   8   6        9.98       10.82      7.48 o 
  -4   8   6      249.60      236.58     18.25 o 
  -3   8   6       25.61       41.84      9.61 o 
  -2   8   6       25.86       46.06      9.88 o 
  -1   8   6        1.49        6.94      9.62 o 
   0   8   6       49.64       55.72     10.60 o 
   1   8   6       92.63       88.50     12.44 o 
   2   8   6       89.77      108.76     12.79 o 
   3   8   6       50.70       82.86     12.44 o 
   4   8   6        0.31        1.47      6.75 o 
   5   8   6       69.12       71.30     13.09 o 
   6   8   6       47.59       39.82      9.97 o 
   7   8   6       26.92       13.13      8.40 o 
   8   8   6        0.89       -7.40      7.85 o 
   9   8   6       22.87       37.47     11.42 o 
  10   8   6        0.24        1.39     10.87 o 
  11   8   6        0.04       11.74     13.56 o 
  12   8   6        3.10       -4.23     15.75 o 
  13   8   6        4.23       22.22     31.18 o 
  14   8   6        2.61      -18.44     30.86 o 
 -18   9   6        3.92       19.94     41.90 o 
 -17   9   6        0.07        3.87     13.78 o 
 -16   9   6       42.88       35.30     24.99 o 
 -15   9   6       23.63       19.36     12.31 o 
 -14   9   6        5.08       26.89     10.74 o 
 -13   9   6       11.63       24.63     10.70 o 
 -12   9   6       19.24       39.12     19.87 o 
 -11   9   6        0.27       -2.90      7.80 o 
 -10   9   6        2.91       -5.37      8.56 o 
  -9   9   6       23.22       24.11     10.01 o 
  -8   9   6        8.18        4.56      6.93 o 
  -7   9   6        4.69       -2.10      7.28 o 
  -6   9   6       69.51       84.16     12.87 o 
  -5   9   6       11.68       22.11     13.05 o 
  -4   9   6       26.44       55.91     10.60 o 
  -3   9   6        0.18       14.94      8.89 o 
  -2   9   6       15.19       16.82     17.37 o 
  -1   9   6        4.92        3.28      8.28 o 
   0   9   6        0.69       24.21     13.54 o 
   1   9   6       24.17       58.17     19.57 o 
   2   9   6       44.64       56.97     17.95 o 
   3   9   6        1.54       -3.47      7.18 o 
   4   9   6        0.20       10.14     10.88 o 
   5   9   6       42.65       55.29     12.74 o 
   6   9   6       23.04        7.36      7.98 o 
   7   9   6        2.28       -3.03      8.31 o 
   8   9   6       24.55      155.41     72.82 o 
   9   9   6        6.31       11.10     10.44 o 
  10   9   6        2.20       21.26     14.85 o 
  11   9   6        7.25       11.21     12.50 o 
  12   9   6       11.25       33.37     23.92 o 
 -16  10   6        0.13      -18.37     21.51 o 
 -15  10   6        1.56        7.07     20.60 o 
 -14  10   6        5.22       10.65     21.35 o 
 -13  10   6        7.30       24.21     11.75 o 
 -12  10   6        7.66        9.97      9.66 o 
 -11  10   6        6.13       26.61     10.69 o 
 -10  10   6       11.64       12.45      8.96 o 
  -9  10   6        4.03        4.05      8.30 o 
  -8  10   6        1.49        4.04      8.11 o 
  -7  10   6       13.06        5.18      7.62 o 
  -6  10   6        0.06        9.99      8.35 o 
  -5  10   6        9.48       16.50     10.72 o 
  -4  10   6      150.58      138.46     22.38 o 
  -3  10   6       19.70       30.83     10.77 o 
  -2  10   6       79.13       56.28     11.96 o 
  -1  10   6       32.01       36.72     17.16 o 
   0  10   6        8.05        8.02      8.13 o 
   1  10   6        2.22       10.81     12.84 o 
   2  10   6        3.01       17.08     10.66 o 
   3  10   6       12.91        4.49      7.81 o 
   4  10   6       12.74       -7.29      9.78 o 
   5  10   6        4.60      -10.51     10.51 o 
   6  10   6       15.94        3.51     11.02 o 
   7  10   6        6.15       17.68     14.59 o 
   8  10   6        9.19       -7.54     10.12 o 
   9  10   6       20.46       41.80     26.71 o 
  10  10   6        5.93      -14.10     17.89 o 
 -14  11   6        0.55        0.43     12.38 o 
 -13  11   6        2.97       -9.32     19.23 o 
 -12  11   6        3.79        8.30     12.32 o 
 -11  11   6        2.58       12.16     12.30 o 
 -10  11   6        0.39        6.99     10.37 o 
  -9  11   6        0.17        9.38     13.77 o 
  -8  11   6        0.54       -3.95     10.48 o 
  -7  11   6        2.42       22.64     13.80 o 
  -6  11   6       34.46       68.27     17.60 o 
  -5  11   6       11.68       19.54     11.70 o 
  -4  11   6       98.14       82.30     17.52 o 
  -3  11   6       17.51       -5.40     10.25 o 
  -2  11   6        3.13       21.75     11.99 o 
  -1  11   6       32.30        3.79     11.02 o 
   0  11   6        4.84      -11.81     11.81 o 
   1  11   6        8.25        6.65     10.84 o 
   2  11   6        3.57        0.89     13.70 o 
   3  11   6        2.90        0.00     12.35 o 
   4  11   6        8.68        2.97     12.04 o 
   5  11   6        4.22      -15.46     17.71 o 
   6  11   6        3.71       18.52     15.61 o 
   7  11   6        4.04        6.61     13.77 o 
   8  11   6        3.95      -10.45     18.87 o 
 -11  12   6        1.72       10.32     15.48 o 
 -10  12   6        0.79       18.86     20.47 o 
  -9  12   6        0.48       -0.78     10.41 o 
  -8  12   6        0.06       19.11     21.68 o 
  -7  12   6       28.86       32.38     19.94 o 
  -6  12   6       49.47       45.77     17.65 o 
  -5  12   6       11.90       38.02     21.05 o 
  -4  12   6      110.10      144.31     25.70 o 
  -3  12   6       29.74       27.77     15.78 o 
  -2  12   6       10.95       50.74     24.14 o 
  -1  12   6       11.49       -1.99     14.00 o 
   0  12   6        0.45       -9.57     16.89 o 
   1  12   6        5.34      -19.05     19.05 o 
   2  12   6        0.06        0.12     15.59 o 
   3  12   6        0.15       -6.30     19.99 o 
   4  12   6        6.35        5.09     16.38 o 
   5  12   6        0.44        0.52     14.55 o 
  -4  13   6        1.34       -5.08     21.98 o 
  -3  13   6        4.05       28.10     36.88 o 
  -2  13   6        2.29       16.44     27.83 o 
  -1  13   6        1.85       18.98     19.47 o 
 -23   1   7        0.70       31.71     16.83 o 
 -22   1   7        0.13        0.89     15.29 o 
 -21   1   7        4.91       13.69     14.00 o 
 -20   1   7        5.58       13.72     12.87 o 
 -19   1   7       91.40       67.09     17.97 o 
 -18   1   7      253.86      215.61     26.08 o 
 -17   1   7        2.39       -1.90     14.29 o 
 -16   1   7      107.52      105.95     17.95 o 
 -15   1   7       42.04       32.08      8.32 o 
 -14   1   7      127.63      117.46     15.15 o 
 -13   1   7      197.26      155.33     13.71 o 
 -12   1   7       43.47       70.18     11.13 o 
 -11   1   7      101.31       85.16     10.45 o 
 -10   1   7        4.14       -3.29      5.02 o 
  -9   1   7      151.16      146.11     14.07 o 
  -8   1   7      122.49      113.58      8.96 o 
  -7   1   7        3.69        3.77      4.14 o 
  -6   1   7       24.05       27.53      5.10 o 
  -5   1   7     2082.41     2250.50     59.51 o 
  -4   1   7      810.63      852.80     28.35 o 
  -3   1   7      626.29      684.22     25.68 o 
  -2   1   7     3211.08     3349.80    111.26 o 
  -1   1   7       24.51       11.68      7.72 o 
   0   1   7      391.00      394.52     17.36 o 
   1   1   7       93.40       98.02      7.95 o 
   2   1   7      127.53      106.51      8.59 o 
   3   1   7      156.41      156.81      8.41 o 
   4   1   7       45.85       55.76      6.77 o 
   5   1   7       67.69       83.75     10.91 o 
   6   1   7      101.46       87.10      9.18 o 
   7   1   7       37.66       45.76      8.42 o 
   8   1   7        0.30       -1.87      5.86 o 
   9   1   7       33.63       34.64     10.99 o 
  10   1   7        0.02        0.67      5.73 o 
  11   1   7       46.73       53.96      9.95 o 
  12   1   7       32.26       21.00      8.68 o 
  13   1   7       26.84       41.22     10.99 o 
  14   1   7       93.11       87.32     16.90 o 
  15   1   7        1.47       22.28     13.49 o 
  16   1   7        5.62       -4.69     15.09 o 
  17   1   7        4.40       25.77     23.86 o 
 -23   2   7        4.41      -15.48     18.72 o 
 -22   2   7        1.59        3.83     12.40 o 
 -21   2   7        5.39       16.75     14.72 o 
 -20   2   7        1.94        0.04     10.96 o 
 -19   2   7        3.72      -11.48     13.44 o 
 -18   2   7       13.72       31.59     14.16 o 
 -17   2   7       73.41      105.80     18.80 o 
 -16   2   7      322.22      338.61     30.39 o 
 -15   2   7       19.65       12.26      8.02 o 
 -14   2   7      104.86      108.49     11.04 o 
 -13   2   7       58.83       76.86      9.65 o 
 -12   2   7       86.92       76.51      9.10 o 
 -11   2   7        5.32        9.60      6.49 o 
 -10   2   7      158.57      160.10     11.45 o 
  -9   2   7      642.70      656.64     28.02 o 
  -8   2   7      389.00      379.05     17.88 o 
  -7   2   7      244.12      270.65     13.45 o 
  -6   2   7        0.15       11.22      8.38 o 
  -5   2   7        0.35        6.35      3.45 o 
  -4   2   7        3.58        6.03      3.43 o 
  -3   2   7      955.60      992.79     58.60 o 
  -2   2   7      290.73      288.96     15.45 o 
  -1   2   7       38.07       52.84     10.68 o 
   0   2   7       97.25       84.57      8.81 o 
   1   2   7       94.48       92.70      8.72 o 
   2   2   7       13.33       11.21      6.69 o 
   3   2   7      136.24      125.58     11.05 o 
   4   2   7       44.89       43.56      9.89 o 
   5   2   7      186.86      167.81     11.37 o 
   6   2   7       14.80       10.30      7.40 o 
   7   2   7       50.53       60.47     13.07 o 
   8   2   7      372.51      361.85     21.31 o 
   9   2   7      106.88       99.28     11.98 o 
  10   2   7       40.73       23.66     13.32 o 
  11   2   7       71.56       72.99     19.24 o 
  12   2   7       11.60       20.33      8.23 o 
  13   2   7       18.09       11.26      9.21 o 
  14   2   7       12.66       37.42     25.40 o 
  15   2   7        8.89       21.83     16.00 o 
  16   2   7       30.80       55.35     32.26 o 
  17   2   7        7.09       10.99     20.20 o 
 -23   3   7        1.04       10.42     17.87 o 
 -22   3   7        1.84       22.17     14.72 o 
 -21   3   7        8.67       18.31     16.20 o 
 -20   3   7       15.83       16.62     14.45 o 
 -19   3   7        7.65        5.67     10.79 o 
 -18   3   7        8.96        7.96     11.01 o 
 -17   3   7       19.64       18.46     12.78 o 
 -16   3   7      103.60       87.36     15.80 o 
 -15   3   7       27.29       24.48      8.94 o 
 -14   3   7        3.24       16.04      8.89 o 
 -13   3   7       26.90       28.03      7.62 o 
 -12   3   7        2.02       20.86      8.50 o 
 -11   3   7      123.12      124.02     11.67 o 
 -10   3   7       57.80       60.57      8.62 o 
  -9   3   7      155.99      162.94     12.08 o 
  -8   3   7      292.22      292.61     15.73 o 
  -7   3   7        7.77        5.86      8.99 o 
  -6   3   7       46.92       56.56      6.47 o 
  -5   3   7        0.03        5.79      4.22 o 
  -4   3   7       16.65       17.91      4.65 o 
  -3   3   7      145.91      165.00     16.77 o 
  -2   3   7        9.97       23.50      8.90 o 
  -1   3   7        0.74        6.06      5.12 o 
   0   3   7      151.41      133.79     12.70 o 
   1   3   7        6.94        5.59      5.69 o 
   2   3   7       16.29       28.99      7.32 o 
   3   3   7        3.39        6.10      9.87 o 
   4   3   7       98.30       98.42      8.83 o 
   5   3   7      285.83      247.04     22.81 o 
   6   3   7     1887.96     2042.37    110.70 o 
   7   3   7        4.23       -5.78      5.78 o 
   8   3   7       54.64       54.48      8.89 o 
   9   3   7       26.53       41.81      9.68 o 
  10   3   7       71.24       80.36     11.67 o 
  11   3   7      176.28      174.46     17.00 o 
  12   3   7        0.05        9.37      8.94 o 
  13   3   7       33.59       33.26     14.41 o 
  14   3   7       24.62       34.84     16.84 o 
  15   3   7        5.09       11.57     14.69 o 
  16   3   7        0.66       -8.71     14.55 o 
 -22   4   7        4.32       18.31     15.18 o 
 -21   4   7       17.67       -0.38     10.38 o 
 -20   4   7        0.59       -2.66     10.56 o 
 -19   4   7        0.20       -3.40     11.33 o 
 -18   4   7        0.52       -5.67     11.79 o 
 -17   4   7       25.87        8.04     10.39 o 
 -16   4   7       27.54       12.56     10.28 o 
 -15   4   7       18.27       16.53      7.97 o 
 -14   4   7       31.22       29.33      8.55 o 
 -13   4   7       57.52       74.92     10.40 o 
 -12   4   7      152.04      170.95     14.22 o 
 -11   4   7      421.02      392.81     21.32 o 
 -10   4   7      440.49      400.36     21.88 o 
  -9   4   7       60.37       64.04      8.61 o 
  -8   4   7       68.96       58.22      8.04 o 
  -7   4   7       47.82       55.78      7.40 o 
  -6   4   7       21.95       19.18      6.97 o 
  -5   4   7       61.03       97.15     10.30 o 
  -4   4   7       10.08       -2.04      5.89 o 
  -3   4   7      326.86      285.78     17.91 o 
  -2   4   7      242.45      239.98     16.02 o 
  -1   4   7      134.48      126.20     12.01 o 
   0   4   7      302.25      290.20     18.64 o 
   1   4   7      189.81      201.08     15.46 o 
   2   4   7       89.64       85.20      9.95 o 
   3   4   7      698.74      678.33     38.37 o 
   4   4   7      306.94      325.27     17.37 o 
   5   4   7      860.51      894.99     37.24 o 
   6   4   7      489.58      511.39     36.79 o 
   7   4   7       43.03       59.35      9.70 o 
   8   4   7        1.51        5.26      6.87 o 
   9   4   7       55.86       55.46     10.24 o 
  10   4   7       29.23       14.57      7.74 o 
  11   4   7        4.20       25.99      9.01 o 
  12   4   7        0.43       -8.12      8.50 o 
  13   4   7        6.72       13.58      9.45 o 
  14   4   7       44.98       46.52     18.29 o 
  15   4   7        0.09       28.02     16.72 o 
  16   4   7       16.36        6.65     14.73 o 
 -22   5   7        3.71       10.60     14.64 o 
 -21   5   7        3.12       -4.10     11.68 o 
 -20   5   7        2.80        3.37     10.70 o 
 -19   5   7        6.54        9.61     16.05 o 
 -18   5   7        5.83       22.99     12.09 o 
 -17   5   7        9.84       18.70     11.85 o 
 -16   5   7        2.62       -1.21      8.04 o 
 -15   5   7        5.02       15.68      7.52 o 
 -14   5   7       65.81       69.32     10.38 o 
 -13   5   7      203.90      189.76     15.27 o 
 -12   5   7       27.80       44.63      9.11 o 
 -11   5   7      219.86      243.25     17.35 o 
 -10   5   7      461.67      490.16     25.72 o 
  -9   5   7       15.56        8.35      7.41 o 
  -8   5   7      157.12      155.06     12.81 o 
  -7   5   7       38.51       40.79     11.19 o 
  -6   5   7        1.66       -3.00      6.44 o 
  -5   5   7       67.96       63.55      8.41 o 
  -4   5   7      210.61      199.35     18.19 o 
  -3   5   7      138.83      131.61      9.08 o 
  -2   5   7       89.31       86.09      7.03 o 
  -1   5   7      210.61      182.62     11.23 o 
   0   5   7      619.34      537.05     31.50 o 
   1   5   7      167.02      173.98     14.98 o 
   2   5   7        1.12       16.35      8.26 o 
   3   5   7      995.86      994.86     58.49 o 
   4   5   7      572.97      492.02     29.05 o 
   5   5   7       44.76       50.53      7.47 o 
   6   5   7      229.27      239.74     18.01 o 
   7   5   7        0.28        9.83      8.49 o 
   8   5   7       34.06       30.69      8.76 o 
   9   5   7       22.27       32.07      9.78 o 
  10   5   7       18.93       21.54     11.10 o 
  11   5   7        0.03        0.72      7.79 o 
  12   5   7        5.23        6.23     16.52 o 
  13   5   7       20.79        6.84      9.91 o 
  14   5   7        0.84       -8.86     13.38 o 
  15   5   7        0.68       12.99     20.54 o 
 -21   6   7        0.02      -11.48     14.49 o 
 -20   6   7        0.01       20.14     13.74 o 
 -19   6   7        3.38       -0.92     10.14 o 
 -18   6   7       27.27        8.75     11.56 o 
 -17   6   7        0.15      -11.87     11.87 o 
 -16   6   7        2.41        5.12     10.48 o 
 -15   6   7       17.61        5.12      7.15 o 
 -14   6   7        9.16       13.36      7.95 o 
 -13   6   7      227.01      235.68     19.33 o 
 -12   6   7      164.39      177.70     15.19 o 
 -11   6   7       54.68       47.88      9.22 o 
 -10   6   7        0.37       12.89     24.54 o 
  -9   6   7       32.54       48.16      8.84 o 
  -8   6   7       89.43       66.16     10.70 o 
  -7   6   7       30.83       37.08     12.31 o 
  -6   6   7      383.58      367.68     19.43 o 
  -5   6   7      137.16      139.15     10.85 o 
  -4   6   7        2.72        9.23     13.95 o 
  -3   6   7       50.13       60.59     13.51 o 
  -2   6   7       67.16       66.93      7.67 o 
  -1   6   7      132.60      133.27      9.55 o 
   0   6   7        0.95        8.75     12.84 o 
   1   6   7        0.34       12.13     10.25 o 
   2   6   7        1.40       -2.26      4.57 o 
   3   6   7       11.88       21.88     11.92 o 
   4   6   7       15.18       18.74      8.81 o 
   5   6   7       10.06       11.10     11.83 o 
   6   6   7       50.01       62.31     11.34 o 
   7   6   7       37.83       32.70     16.27 o 
   8   6   7       38.52       44.11     11.53 o 
   9   6   7       22.51       23.40     10.25 o 
  10   6   7        0.76        8.60     10.13 o 
  11   6   7        0.04        5.35      9.58 o 
  12   6   7       11.38       10.95     10.96 o 
  13   6   7        4.96       -0.34      9.54 o 
  14   6   7        5.19      -15.10     15.85 o 
 -20   7   7        0.22        1.36     14.67 o 
 -19   7   7       10.62        8.72     15.15 o 
 -18   7   7        7.35       21.99     13.61 o 
 -17   7   7        2.32        8.11     10.64 o 
 -16   7   7       24.75       18.97     12.79 o 
 -15   7   7       12.96       12.51      7.92 o 
 -14   7   7       33.87       16.00      8.80 o 
 -13   7   7        2.06        8.49      8.51 o 
 -12   7   7       19.07       20.40      8.14 o 
 -11   7   7       10.04       37.61      9.84 o 
 -10   7   7       71.14       72.27     10.75 o 
  -9   7   7        8.39       10.26      7.23 o 
  -8   7   7      126.65      105.60     11.82 o 
  -7   7   7       45.99       72.76     10.61 o 
  -6   7   7       65.39       63.00     10.94 o 
  -5   7   7        4.77        6.20      5.91 o 
  -4   7   7        4.82       13.51      7.40 o 
  -3   7   7      142.03      134.98     14.00 o 
  -2   7   7       11.50        8.60      8.98 o 
  -1   7   7        0.31       -0.15      7.48 o 
   0   7   7      234.14      190.54     16.02 o 
   1   7   7       70.23       51.68      7.27 o 
   2   7   7      278.62      258.31     15.58 o 
   3   7   7      209.07      172.32     15.95 o 
   4   7   7      199.78      188.62     16.98 o 
   5   7   7       86.43      102.46     12.50 o 
   6   7   7       11.22        7.99      8.70 o 
   7   7   7        1.07       11.84     11.95 o 
   8   7   7       32.13       52.54     12.02 o 
   9   7   7        2.66       12.29     10.19 o 
  10   7   7        0.19       -1.16      7.74 o 
  11   7   7        2.25        2.09      9.27 o 
  12   7   7       13.12        9.29     13.19 o 
  13   7   7        3.14       31.66     40.08 o 
 -19   8   7        6.20       28.61     25.49 o 
 -18   8   7        2.82        0.44     14.34 o 
 -17   8   7        4.25       -8.81     17.17 o 
 -16   8   7       10.32       16.38     15.06 o 
 -15   8   7        0.04        2.80      9.70 o 
 -14   8   7        4.40        7.75      8.50 o 
 -13   8   7       73.87       74.80     15.30 o 
 -12   8   7       28.78       24.56     11.82 o 
 -11   8   7        0.01       15.86     10.22 o 
 -10   8   7        0.67       -5.00      8.13 o 
  -9   8   7       53.98       62.39     11.51 o 
  -8   8   7        3.29       20.72      8.18 o 
  -7   8   7       61.70       55.98     10.74 o 
  -6   8   7        2.73        8.52      7.28 o 
  -5   8   7       87.64       91.86     16.88 o 
  -4   8   7       27.09       28.47     17.23 o 
  -3   8   7      146.49      134.14     14.02 o 
  -2   8   7      249.64      239.97     19.04 o 
  -1   8   7        4.56        8.54      7.09 o 
   0   8   7       10.53       10.10      8.29 o 
   1   8   7       16.64        2.34      6.59 o 
   2   8   7       31.05       38.42     12.59 o 
   3   8   7       27.67       34.53     13.06 o 
   4   8   7       25.61       58.57     14.40 o 
   5   8   7       66.82       89.20     17.36 o 
   6   8   7       83.61       80.44     17.02 o 
   7   8   7       15.40        7.57      9.68 o 
   8   8   7       89.99      181.02     58.18 o 
   9   8   7        5.31        5.31     12.83 o 
  10   8   7       21.59       32.46     14.14 o 
  11   8   7       26.43       43.18     16.25 o 
  12   8   7        9.71       23.53     16.99 o 
 -17   9   7        9.45       -3.00     17.68 o 
 -16   9   7       44.65       13.78     14.76 o 
 -15   9   7       12.52      -10.75     11.51 o 
 -14   9   7        0.80       -0.16      7.47 o 
 -13   9   7        1.70       -0.08     18.80 o 
 -12   9   7        4.69       -9.58     10.96 o 
 -11   9   7        1.35        1.79      7.65 o 
 -10   9   7        4.90       -0.22      7.30 o 
  -9   9   7        2.85        0.80      7.09 o 
  -8   9   7       15.21       16.76      8.61 o 
  -7   9   7        7.86        8.47      8.06 o 
  -6   9   7       42.66       36.57     10.65 o 
  -5   9   7      136.67      127.55     17.50 o 
  -4   9   7      189.13      187.16     18.74 o 
  -3   9   7        2.51        3.30      7.22 o 
  -2   9   7      128.69       91.52     14.39 o 
  -1   9   7        0.27        6.08      8.05 o 
   0   9   7        1.77        5.61      8.54 o 
   1   9   7       13.11       21.14     24.02 o 
   2   9   7       25.20       32.01     29.73 o 
   3   9   7       48.34       48.73     16.06 o 
   4   9   7        5.91        5.84     13.08 o 
   5   9   7       52.37       55.59     26.21 o 
   6   9   7       22.17       20.40     12.72 o 
   7   9   7       16.28       14.00     11.26 o 
   8   9   7        1.77        1.07      9.32 o 
   9   9   7       48.14       45.42     26.07 o 
  10   9   7        0.00       -8.14     10.76 o 
  11   9   7       21.40       21.96     13.95 o 
 -14  10   7        4.58       15.06     15.34 o 
 -13  10   7       19.78       17.44     11.51 o 
 -12  10   7       14.36       16.05     22.24 o 
 -11  10   7       11.35       24.45     11.49 o 
 -10  10   7       37.88       51.11     13.11 o 
  -9  10   7        1.45        3.33      8.30 o 
  -8  10   7       28.52       29.03     11.30 o 
  -7  10   7       84.13       75.18     13.93 o 
  -6  10   7        0.04        6.09      9.95 o 
  -5  10   7      115.30      125.74     17.49 o 
  -4  10   7       17.88       25.06     11.19 o 
  -3  10   7       61.26       80.25     28.43 o 
  -2  10   7      106.58      105.54     18.57 o 
  -1  10   7        0.62        9.13     11.96 o 
   0  10   7      104.80      108.19     20.42 o 
   1  10   7       27.35       49.36     16.78 o 
   2  10   7        1.57       14.94     12.51 o 
   3  10   7       10.82       20.53     11.24 o 
   4  10   7       13.30       -0.76     11.51 o 
   5  10   7        7.01       10.74     11.20 o 
   6  10   7        0.37       -3.98     10.42 o 
   7  10   7        0.00        9.47     12.66 o 
   8  10   7        2.81      -13.08     13.08 o 
   9  10   7       33.09       27.68     19.69 o 
 -13  11   7        0.01       13.57     20.44 o 
 -12  11   7        1.85        1.92     10.37 o 
 -11  11   7        6.13       -1.15      9.73 o 
 -10  11   7        9.92       -9.86     12.84 o 
  -9  11   7        3.54        9.50     13.35 o 
  -8  11   7        2.64        5.91     13.08 o 
  -7  11   7       13.17       18.69     16.63 o 
  -6  11   7        0.15        1.55     12.44 o 
  -5  11   7        6.10       27.46     19.94 o 
  -4  11   7       10.28        2.29     18.47 o 
  -3  11   7       32.03       18.42     18.90 o 
  -2  11   7       31.48        7.76     15.79 o 
  -1  11   7        4.24        7.22     30.73 o 
   0  11   7       12.55        0.43     18.94 o 
   1  11   7        0.62       -6.82     15.48 o 
   2  11   7        0.27       11.95     16.48 o 
   3  11   7        1.36       27.30     20.82 o 
   4  11   7       11.31       -2.34     16.09 o 
   5  11   7       13.27       20.08     22.87 o 
   6  11   7        0.33       10.23     14.97 o 
  -9  12   7        2.87       -1.54     14.50 o 
  -8  12   7        8.18       34.30     22.78 o 
  -7  12   7        1.71        3.89     16.13 o 
  -6  12   7        0.00       20.72     26.70 o 
  -5  12   7        0.22       35.20     31.77 o 
  -4  12   7       10.89       41.11     43.89 o 
  -3  12   7        3.89      -18.30     21.27 o 
  -2  12   7        0.57       10.74     16.81 o 
  -1  12   7        3.53        3.10     17.48 o 
   0  12   7       12.79       39.39     34.02 o 
   1  12   7        1.90       20.12     21.15 o 
   2  12   7        1.20      -26.27     30.16 o 
   3  12   7        2.79       20.86     25.72 o 
 -23   0   8       39.19       83.34     35.11 o 
 -22   0   8      111.30       43.48     26.46 o 
 -21   0   8       43.86       48.04     26.45 o 
 -20   0   8       30.59       30.17     22.77 o 
 -19   0   8       57.86       66.03     26.35 o 
 -18   0   8        0.27       -5.50     20.63 o 
 -17   0   8       17.19       63.30     58.97 o 
 -16   0   8       16.29       21.95     17.23 o 
 -15   0   8      720.48      740.82     76.80 o 
 -14   0   8       56.77       56.96     12.63 o 
 -13   0   8      279.85      260.80     24.33 o 
 -12   0   8       85.22       81.15     20.28 o 
 -11   0   8       22.15       53.96     17.13 o 
 -10   0   8        0.22       19.46     20.01 o 
  -9   0   8      456.11      409.29     27.84 o 
  -8   0   8      942.07      996.84     49.87 o 
  -7   0   8      197.94      184.06     14.99 o 
  -6   0   8        2.99        4.13      8.38 o 
  -5   0   8      248.71      261.34     17.08 o 
  -4   0   8      429.07      380.53     19.34 o 
  -3   0   8       99.64       91.94      8.99 o 
  -2   0   8      125.86      114.44     20.79 o 
  -1   0   8      227.43      213.17     25.87 o 
   0   0   8        2.72       17.26     13.28 o 
   1   0   8      189.87      202.25     43.15 o 
   2   0   8       25.85       52.62     14.45 o 
   3   0   8       34.95       28.12      7.02 o 
   4   0   8       56.93       57.97     16.53 o 
   5   0   8        1.16       13.21     14.06 o 
   6   0   8      312.16      347.65     40.34 o 
   7   0   8       55.32       84.87     15.22 o 
   8   0   8      303.19      275.05     38.67 o 
   9   0   8       21.14       16.25     10.89 o 
  10   0   8        1.04        0.04      8.59 o 
  11   0   8       10.92       48.33     25.27 o 
  12   0   8        4.92       34.12     18.29 o 
  13   0   8       16.63        0.80     20.97 o 
  14   0   8        1.76      -20.21     25.49 o 
  15   0   8       26.14       65.12     39.95 o 
  16   0   8       19.48       66.63     38.72 o 
 -23   1   8       27.32       40.39     19.99 o 
 -22   1   8       25.18       36.25     17.85 o 
 -21   1   8       31.51       34.69     20.03 o 
 -20   1   8        0.75        1.37     10.99 o 
 -19   1   8        9.97       22.27     14.88 o 
 -18   1   8       37.64       31.26     13.43 o 
 -17   1   8        1.35       14.26     12.82 o 
 -16   1   8       58.01       23.26     20.21 o 
 -15   1   8       54.16       79.56     11.93 o 
 -14   1   8        0.85        0.58      6.05 o 
 -13   1   8      158.55      169.61     14.58 o 
 -12   1   8      314.05      326.80     19.95 o 
 -11   1   8        5.86       11.78      6.01 o 
 -10   1   8        0.11        7.83      6.23 o 
  -9   1   8      261.25      295.43     16.72 o 
  -8   1   8       17.28       21.26      6.02 o 
  -7   1   8       54.27       47.79      6.55 o 
  -6   1   8       48.08       47.04      6.08 o 
  -5   1   8      767.46      782.13     37.83 o 
  -4   1   8      770.17      779.99     30.95 o 
  -3   1   8     1485.53     1502.00     51.80 o 
  -2   1   8       50.52       66.04      8.06 o 
  -1   1   8       46.52       56.89      7.64 o 
   0   1   8      199.51      184.20     11.99 o 
   1   1   8       10.47       16.28      5.04 o 
   2   1   8      157.47      139.47     10.45 o 
   3   1   8       94.43      104.57     13.57 o 
   4   1   8        2.74       14.64      6.49 o 
   5   1   8      513.07      481.03     22.46 o 
   6   1   8       22.60       31.33      9.84 o 
   7   1   8      761.41      807.02     36.72 o 
   8   1   8        5.84       13.60      6.51 o 
   9   1   8       19.29       31.89      8.26 o 
  10   1   8       32.81       27.99      8.60 o 
  11   1   8        0.10       11.81      7.94 o 
  12   1   8        4.11       25.98     25.37 o 
  13   1   8       18.13       30.19     11.94 o 
  14   1   8       55.82       82.60     34.96 o 
  15   1   8        0.08      -19.22     19.27 o 
  16   1   8        2.42       51.32     25.49 o 
 -23   2   8       35.49       16.42     17.12 o 
 -22   2   8       30.88       28.66     17.66 o 
 -21   2   8        0.03        6.75     11.65 o 
 -20   2   8       93.27      131.49     22.80 o 
 -19   2   8       75.42      126.14     21.37 o 
 -18   2   8       30.34        4.87     10.09 o 
 -17   2   8      119.10      114.99     19.31 o 
 -16   2   8      213.85      192.70     22.51 o 
 -15   2   8      125.07      132.43     15.92 o 
 -14   2   8        7.82       -0.68      6.00 o 
 -13   2   8      105.14       93.18     11.62 o 
 -12   2   8      281.91      263.17     18.20 o 
 -11   2   8      608.38      592.12     46.72 o 
 -10   2   8       60.31       64.72      8.67 o 
  -9   2   8       19.26       13.57      5.37 o 
  -8   2   8       75.53       66.84      7.86 o 
  -7   2   8        2.16        1.04      4.48 o 
  -6   2   8       41.47       46.38      8.18 o 
  -5   2   8       84.38       85.94     10.19 o 
  -4   2   8      282.22      302.51     18.99 o 
  -3   2   8      483.80      492.88     24.79 o 
  -2   2   8        3.98       17.12      6.59 o 
  -1   2   8      200.78      202.56     13.81 o 
   0   2   8        3.86       17.61      9.75 o 
   1   2   8        3.16       14.10      8.25 o 
   2   2   8        7.12        5.10      7.23 o 
   3   2   8      168.74      164.66     13.18 o 
   4   2   8       13.84       12.89      9.92 o 
   5   2   8     1282.63     1277.87     70.80 o 
   6   2   8        0.54       16.67     16.28 o 
   7   2   8       14.87       16.10     11.15 o 
   8   2   8        2.41       17.02     10.54 o 
   9   2   8        3.14        2.57      9.36 o 
  10   2   8       25.01       28.92     17.34 o 
  11   2   8       29.77       50.89     13.02 o 
  12   2   8       22.23       32.91     13.00 o 
  13   2   8      113.36      112.54     17.88 o 
  14   2   8       16.08      -21.41     21.41 o 
  15   2   8        1.91       38.72     21.62 o 
 -22   3   8       11.09        8.32     13.08 o 
 -21   3   8        4.36       -4.04     11.38 o 
 -20   3   8       11.62       21.27     16.62 o 
 -19   3   8        1.20       23.92     12.86 o 
 -18   3   8        8.93        4.61      9.40 o 
 -17   3   8       43.85       40.81     13.57 o 
 -16   3   8        7.38       27.34      8.95 o 
 -15   3   8       10.67       18.91     10.13 o 
 -14   3   8      139.25      120.17     12.45 o 
 -13   3   8      454.93      485.25     26.15 o 
 -12   3   8       34.88       43.78      9.03 o 
 -11   3   8      542.22      534.68     27.24 o 
 -10   3   8       27.90       30.64      8.86 o 
  -9   3   8       93.80       86.54      9.51 o 
  -8   3   8      250.18      257.88     15.35 o 
  -7   3   8       85.89       99.21     14.48 o 
  -6   3   8      147.24      119.60     11.89 o 
  -5   3   8       20.72       38.09     10.42 o 
  -4   3   8      115.81      106.80     11.80 o 
  -3   3   8      749.50      694.86     33.27 o 
  -2   3   8        5.77        5.23      6.25 o 
  -1   3   8     1055.44     1116.36     52.98 o 
   0   3   8      282.15      279.05     18.79 o 
   1   3   8      185.25      191.94     22.97 o 
   2   3   8      381.08      373.75     22.12 o 
   3   3   8      377.10      394.44     23.35 o 
   4   3   8      729.91      709.43     41.74 o 
   5   3   8      276.64      294.90     22.10 o 
   6   3   8      247.72      251.53     23.34 o 
   7   3   8       37.10       32.54     10.27 o 
   8   3   8      162.46      160.00     18.78 o 
   9   3   8      116.07      122.13     18.32 o 
  10   3   8       55.20       49.61     18.43 o 
  11   3   8       10.93        5.16     11.15 o 
  12   3   8       10.91       20.48     10.92 o 
  13   3   8       18.02       12.85     10.78 o 
  14   3   8        2.68       34.01     17.93 o 
  15   3   8       50.69       62.32     26.38 o 
 -22   4   8        6.72       33.59     28.94 o 
 -21   4   8       20.05       48.64     20.60 o 
 -20   4   8        1.44       21.96     13.88 o 
 -19   4   8        6.97        2.43     10.48 o 
 -18   4   8       16.39       27.66     13.63 o 
 -17   4   8       37.48       40.47     13.31 o 
 -16   4   8        0.79       -3.33     11.38 o 
 -15   4   8       27.17       11.14      7.05 o 
 -14   4   8       23.56       25.87      7.95 o 
 -13   4   8      117.81      107.53     12.25 o 
 -12   4   8        0.61       30.71     27.38 o 
 -11   4   8      361.80      386.83     30.81 o 
 -10   4   8      214.75      246.38     17.41 o 
  -9   4   8      508.80      528.09     26.25 o 
  -8   4   8      447.24      449.91     22.93 o 
  -7   4   8       15.30       15.64     10.67 o 
  -6   4   8      147.76      159.98     14.87 o 
  -5   4   8        0.99       -1.55      6.42 o 
  -4   4   8       77.69       84.64     10.70 o 
  -3   4   8      345.67      386.68     24.50 o 
  -2   4   8       46.74       63.50     12.14 o 
  -1   4   8      931.92      944.43     43.00 o 
   0   4   8      663.37      679.22     35.10 o 
   1   4   8       38.39       38.83     10.10 o 
   2   4   8      456.49      519.30     31.78 o 
   3   4   8       22.65       15.58     12.33 o 
   4   4   8       13.20       34.97     10.29 o 
   5   4   8       17.81       26.01     10.45 o 
   6   4   8       41.50       79.46     12.70 o 
   7   4   8       50.89       48.49     11.80 o 
   8   4   8        6.74       19.26     20.03 o 
   9   4   8       30.04       16.48     10.63 o 
  10   4   8       29.76       18.57     10.33 o 
  11   4   8       47.73       67.54     18.91 o 
  12   4   8        2.14       11.41     11.52 o 
  13   4   8        6.20        0.95     12.06 o 
  14   4   8        0.94        5.68     13.71 o 
  15   4   8       34.17       13.79     20.61 o 
 -21   5   8        0.75       -6.53     12.82 o 
 -20   5   8        0.64       -4.38     12.13 o 
 -19   5   8        0.36       19.79     13.28 o 
 -18   5   8        1.66        1.44     10.30 o 
 -17   5   8        2.74       -2.87     14.52 o 
 -16   5   8       21.52        8.98     11.39 o 
 -15   5   8       23.75       31.35      8.85 o 
 -14   5   8       27.45       21.97     10.11 o 
 -13   5   8        5.26       11.93      8.35 o 
 -12   5   8        1.69       18.54      8.55 o 
 -11   5   8       10.12        2.93      5.88 o 
 -10   5   8       25.95       26.84      8.33 o 
  -9   5   8       97.13       88.76     11.49 o 
  -8   5   8       81.99       74.62      9.74 o 
  -7   5   8        0.04        0.63      7.46 o 
  -6   5   8      258.58      258.85     14.60 o 
  -5   5   8       18.98       28.56      9.60 o 
  -4   5   8       49.67       71.20     11.87 o 
  -3   5   8      127.27      137.97     14.21 o 
  -2   5   8        0.14       -3.68      7.64 o 
  -1   5   8       21.80       53.96      9.06 o 
   0   5   8      294.39      275.26     20.23 o 
   1   5   8        8.16       21.20      9.21 o 
   2   5   8        5.30       21.01     10.67 o 
   3   5   8        4.44       11.81     10.86 o 
   4   5   8      174.19      163.08     14.89 o 
   5   5   8       63.25       67.96     11.36 o 
   6   5   8       51.86       44.05     11.91 o 
   7   5   8       14.03       12.69      8.71 o 
   8   5   8       38.26       47.78     19.24 o 
   9   5   8        6.33        1.57      8.02 o 
  10   5   8        0.02       -7.33     13.51 o 
  11   5   8        2.17       15.22     11.48 o 
  12   5   8       24.66       34.93     12.91 o 
  13   5   8        3.17        5.58     14.18 o 
  14   5   8        0.83       12.72     16.27 o 
 -20   6   8        0.55       13.92     14.05 o 
 -19   6   8        2.32       23.73     15.35 o 
 -18   6   8       15.24        9.51     19.83 o 
 -17   6   8       19.00       16.52     12.18 o 
 -16   6   8        0.10        5.74      8.65 o 
 -15   6   8       18.90       37.63      9.72 o 
 -14   6   8        5.80       -4.07      7.44 o 
 -13   6   8        5.45       13.46     10.98 o 
 -12   6   8       34.50       35.32      9.09 o 
 -11   6   8       73.16       82.48     11.33 o 
 -10   6   8        3.76       -2.40      5.36 o 
  -9   6   8        8.81        5.08      6.99 o 
  -8   6   8        7.42       25.96      9.30 o 
  -7   6   8       17.14       17.44      6.67 o 
  -6   6   8       28.95       42.83      9.16 o 
  -5   6   8        0.62       -1.73      5.45 o 
  -4   6   8        1.70       20.61      8.59 o 
  -3   6   8      127.03      116.97     13.84 o 
  -2   6   8      145.10      152.66     15.48 o 
  -1   6   8      172.85      172.27     16.15 o 
   0   6   8        0.01        1.67      6.66 o 
   1   6   8      103.91      107.43     12.90 o 
   2   6   8      319.35      295.88     21.89 o 
   3   6   8       36.71       28.81     11.89 o 
   4   6   8        0.03        6.61      6.73 o 
   5   6   8       16.61       30.39      9.55 o 
   6   6   8      138.09      144.85     17.00 o 
   7   6   8        4.42       10.94      9.61 o 
   8   6   8        0.26       -1.65      8.21 o 
   9   6   8        7.44       18.36     11.62 o 
  10   6   8        2.34       15.74     16.98 o 
  11   6   8        6.92        3.69      9.66 o 
  12   6   8       48.52       35.48     19.34 o 
  13   6   8       46.58       14.03     33.63 o 
 -19   7   8        0.10       -7.60     15.34 o 
 -18   7   8        0.01       15.39     16.85 o 
 -17   7   8       16.19        9.69     11.51 o 
 -16   7   8       17.04       32.85     11.60 o 
 -15   7   8       10.42       15.87      9.53 o 
 -14   7   8       24.41       26.28      9.41 o 
 -13   7   8        4.75       25.54      9.68 o 
 -12   7   8        2.59       -5.74      6.84 o 
 -11   7   8        3.69        1.16      8.09 o 
 -10   7   8       11.64        7.31      6.35 o 
  -9   7   8       34.18       39.09      9.15 o 
  -8   7   8       71.11       64.71      9.47 o 
  -7   7   8       18.22       28.62     10.58 o 
  -6   7   8      167.29      157.92     12.82 o 
  -5   7   8       28.44       13.50      8.32 o 
  -4   7   8      158.75      156.45     14.99 o 
  -3   7   8        1.84        9.36     15.37 o 
  -2   7   8       24.78       68.83     22.55 o 
  -1   7   8       80.75       83.63     15.79 o 
   0   7   8       68.91       72.71     10.52 o 
   1   7   8       75.00       60.86     10.72 o 
   2   7   8       74.97       88.84     12.79 o 
   3   7   8       17.96        6.07      9.81 o 
   4   7   8        1.75       10.40     10.42 o 
   5   7   8       20.73       13.55      8.20 o 
   6   7   8        2.43        4.43     10.79 o 
   7   7   8       57.10       52.28     11.96 o 
   8   7   8        7.33       17.79     11.71 o 
   9   7   8        4.45       -0.81     11.65 o 
  10   7   8       58.28       91.30     19.98 o 
  11   7   8       34.34       28.47     16.06 o 
  12   7   8        5.66       -9.22     20.10 o 
 -18   8   8       10.24       22.33     28.13 o 
 -17   8   8       52.24       55.86     20.72 o 
 -16   8   8      120.72      132.21     26.98 o 
 -15   8   8       19.85        8.93      9.64 o 
 -14   8   8       28.30       22.68     11.59 o 
 -13   8   8        0.27       31.62     12.69 o 
 -12   8   8       11.21       24.67     12.50 o 
 -11   8   8       18.90       13.17     11.32 o 
 -10   8   8        2.77        3.66      8.22 o 
  -9   8   8      266.69      244.17     21.60 o 
  -8   8   8       27.39       42.62     11.56 o 
  -7   8   8       49.60       60.18     11.47 o 
  -6   8   8        2.76        7.59      7.14 o 
  -5   8   8      124.74      121.04     18.52 o 
  -4   8   8        0.12       15.96     12.92 o 
  -3   8   8      133.56      154.22     20.72 o 
  -2   8   8        0.25       -6.24      8.80 o 
  -1   8   8      143.84      125.07     19.43 o 
   0   8   8       21.50       32.80     12.51 o 
   1   8   8        4.25        0.54      8.16 o 
   2   8   8       50.93       63.55     15.71 o 
   3   8   8       71.24       86.75     17.66 o 
   4   8   8       21.31       38.71     15.77 o 
   5   8   8       83.72       96.29     19.82 o 
   6   8   8        1.13        4.29      9.77 o 
   7   8   8       19.65       38.57     28.60 o 
   8   8   8        8.01        7.33     10.37 o 
   9   8   8        0.32       20.78     13.32 o 
  10   8   8       27.82       24.38     14.38 o 
  11   8   8       34.06       45.16     19.21 o 
 -17   9   8        6.27       33.28     31.68 o 
 -16   9   8       18.02       18.34     21.05 o 
 -15   9   8        0.84       17.70     19.17 o 
 -14   9   8        4.54        7.04     11.95 o 
 -13   9   8        1.40      -14.55     14.55 o 
 -12   9   8       14.23       17.59     10.51 o 
 -11   9   8        6.41        8.96      9.11 o 
 -10   9   8       30.39       13.41      9.24 o 
  -9   9   8       23.15       -2.91      7.52 o 
  -8   9   8       70.45       71.73     18.42 o 
  -7   9   8        8.36       -1.38      7.57 o 
  -6   9   8       61.58       47.37     19.86 o 
  -5   9   8       56.03       64.50     18.94 o 
  -4   9   8        7.86        9.90     16.36 o 
  -3   9   8        1.80       -4.20      9.67 o 
  -2   9   8       15.69       29.50     22.48 o 
  -1   9   8        0.13        2.33      9.23 o 
   0   9   8        4.79        1.42     12.97 o 
   1   9   8        6.53       17.52     16.31 o 
   2   9   8        0.00       -5.41     10.99 o 
   3   9   8       15.95       14.18     13.29 o 
   4   9   8       47.09       79.48     18.76 o 
   5   9   8        0.73       -6.42     10.99 o 
   6   9   8       15.31        1.12     10.70 o 
   7   9   8       18.24       23.09     14.78 o 
   8   9   8       32.42       -4.13     11.00 o 
   9   9   8        4.13       -6.62     12.93 o 
 -14  10   8        5.61       13.71     32.99 o 
 -13  10   8        2.73       22.36     21.72 o 
 -12  10   8        0.56       12.30     12.77 o 
 -11  10   8        2.34        7.42     12.02 o 
 -10  10   8        0.35       17.72     18.17 o 
  -9  10   8        2.79       77.66     46.34 o 
  -8  10   8       15.68       -5.98     15.74 o 
  -7  10   8       12.13       21.16     16.74 o 
  -6  10   8        0.03       17.78     26.55 o 
  -5  10   8        2.92       34.54     30.94 o 
  -4  10   8        1.20       -1.57     13.53 o 
  -3  10   8        2.97        3.27     13.48 o 
  -2  10   8       19.65       20.05     14.46 o 
  -1  10   8        0.77       -4.80     27.45 o 
   0  10   8        3.87      -13.66     17.07 o 
   1  10   8        4.75        8.72     32.05 o 
   2  10   8       12.05       18.38     12.95 o 
   3  10   8        7.50       22.24     15.04 o 
   4  10   8        1.17        4.42     11.29 o 
   5  10   8        1.39        9.49     12.47 o 
   6  10   8        1.34        8.47     18.45 o 
   7  10   8        2.48       -0.19     12.24 o 
 -12  11   8        0.94      -14.91     27.86 o 
 -11  11   8        4.90        9.23     20.86 o 
 -10  11   8        5.08       15.54     21.31 o 
  -9  11   8        4.99       14.06     19.30 o 
  -8  11   8        1.86      -14.58     20.98 o 
  -7  11   8        0.21      -14.33     20.21 o 
  -6  11   8        1.38      -11.85     18.37 o 
  -5  11   8        1.29       -8.21     18.91 o 
  -4  11   8        0.18       -0.69     15.82 o 
  -3  11   8        8.19       18.22     23.58 o 
  -2  11   8        0.14        9.12     16.17 o 
  -1  11   8        6.90       73.96     38.54 o 
   0  11   8       15.11       -0.01     19.66 o 
   1  11   8        0.98        1.72     16.38 o 
   2  11   8        1.42       14.11     15.60 o 
   3  11   8        0.42        1.50     16.36 o 
   4  11   8        2.04        8.50     14.39 o 
  -6  12   8        4.96        6.39     18.49 o 
  -5  12   8        0.99       -5.62     18.66 o 
  -4  12   8        0.01       -4.38     19.35 o 
  -3  12   8        0.01       13.30     19.40 o 
  -2  12   8        0.00      -23.30     23.30 o 
  -1  12   8        0.67       -0.91     14.54 o 
 -22   1   9        4.65       16.56     14.43 o 
 -21   1   9        1.49       -4.82     12.79 o 
 -20   1   9        4.13       25.65     15.11 o 
 -19   1   9        1.93       -9.98     11.96 o 
 -18   1   9       10.32       -7.46     11.84 o 
 -17   1   9       45.23       50.60     17.59 o 
 -16   1   9       12.02       25.52     11.04 o 
 -15   1   9        3.70       11.77      7.22 o 
 -14   1   9       94.83       98.79     12.27 o 
 -13   1   9        0.15       13.76     10.85 o 
 -12   1   9      354.55      352.87     24.21 o 
 -11   1   9       97.34      101.51     11.08 o 
 -10   1   9      187.24      188.66     13.96 o 
  -9   1   9       41.27       45.11      7.99 o 
  -8   1   9        0.32       16.22     12.88 o 
  -7   1   9      288.79      269.47     22.30 o 
  -6   1   9       12.59        2.83      8.03 o 
  -5   1   9      111.38       97.31     10.67 o 
  -4   1   9       14.57       44.28     12.08 o 
  -3   1   9        0.52       -0.40      4.60 o 
  -2   1   9       54.60       56.87      7.34 o 
  -1   1   9        7.35       23.85     16.50 o 
   0   1   9      142.39      145.42     18.11 o 
   1   1   9      185.06      227.17     24.63 o 
   2   1   9       48.32       40.99     10.95 o 
   3   1   9        5.42       14.77     11.01 o 
   4   1   9      820.02      826.17     50.09 o 
   5   1   9       66.82       90.78     14.74 o 
   6   1   9      153.39      162.97     28.88 o 
   7   1   9      161.79      199.69     19.39 o 
   8   1   9        0.60        5.60      9.94 o 
   9   1   9        3.80       20.98     11.57 o 
  10   1   9        6.21       25.78     13.55 o 
  11   1   9        4.45       18.48     13.93 o 
  12   1   9        0.28       11.29     14.08 o 
  13   1   9        1.28       17.49     20.00 o 
  14   1   9        4.11       -2.49     18.85 o 
 -22   2   9       10.65       -3.89     20.33 o 
 -21   2   9       21.16       26.74     15.87 o 
 -20   2   9       40.01       46.88     15.94 o 
 -19   2   9        8.13       -1.24      9.80 o 
 -18   2   9        2.57       -0.57      9.53 o 
 -17   2   9       37.60       49.90     20.44 o 
 -16   2   9        5.26        6.36      7.58 o 
 -15   2   9       69.31       68.71     10.44 o 
 -14   2   9      270.82      239.35     18.18 o 
 -13   2   9       98.45      105.15     12.31 o 
 -12   2   9      668.66      631.42     32.28 o 
 -11   2   9       98.59      107.42     11.55 o 
 -10   2   9      170.11      155.42     17.01 o 
  -9   2   9       98.53       93.34      9.97 o 
  -8   2   9        0.36        0.33      4.72 o 
  -7   2   9      471.99      437.21     25.94 o 
  -6   2   9      100.40       90.58     11.28 o 
  -5   2   9       66.27       88.61     11.21 o 
  -4   2   9      503.30      514.78     26.75 o 
  -3   2   9      101.39      115.84     15.75 o 
  -2   2   9       85.15       85.92     10.29 o 
  -1   2   9       90.82       89.37     16.01 o 
   0   2   9       75.34       70.58      9.66 o 
   1   2   9       11.45       10.07      7.82 o 
   2   2   9      186.33      185.81     15.96 o 
   3   2   9      133.87      119.74     12.52 o 
   4   2   9       86.49       50.13     11.60 o 
   5   2   9       38.59       36.80      8.53 o 
   6   2   9      204.87      170.52     16.79 o 
   7   2   9       20.32       26.76     14.81 o 
   8   2   9        7.76        9.81      8.91 o 
   9   2   9        4.51       12.66      9.96 o 
  10   2   9        1.45       -9.07     10.97 o 
  11   2   9        5.56        4.37     10.86 o 
  12   2   9        0.62       -0.50     10.64 o 
  13   2   9        2.63      -15.86     20.28 o 
  14   2   9        1.02        5.93     18.48 o 
 -22   3   9        0.00        9.65     15.07 o 
 -21   3   9        3.39      -11.18     12.80 o 
 -20   3   9       90.70       74.02     20.46 o 
 -19   3   9       21.89       -0.94      9.16 o 
 -18   3   9       15.41       14.55     11.38 o 
 -17   3   9       26.19       54.44     26.65 o 
 -16   3   9       12.01       13.44      8.99 o 
 -15   3   9        0.20       19.94     10.48 o 
 -14   3   9       74.96       59.34     10.77 o 
 -13   3   9        6.06       -3.21      7.87 o 
 -12   3   9        8.19       10.80      6.08 o 
 -11   3   9      125.01      123.64     12.71 o 
 -10   3   9       19.67       18.14      7.17 o 
  -9   3   9      686.08      755.39     33.78 o 
  -8   3   9       17.50        9.52      5.84 o 
  -7   3   9       25.37       40.26      9.65 o 
  -6   3   9      119.36      126.42     14.63 o 
  -5   3   9       34.67       27.01      8.85 o 
  -4   3   9      211.53      228.02     18.04 o 
  -3   3   9      547.21      559.50     30.53 o 
  -2   3   9        7.72       35.88      9.80 o 
  -1   3   9      145.81      136.75     14.56 o 
   0   3   9      409.96      417.05     25.97 o 
   1   3   9      106.57       99.64     13.05 o 
   2   3   9      406.91      437.36     28.44 o 
   3   3   9       15.13       -4.22      6.72 o 
   4   3   9       24.58        5.15      7.77 o 
   5   3   9      110.62      108.65     13.36 o 
   6   3   9       37.39       29.23      9.46 o 
   7   3   9        1.52        8.26      9.12 o 
   8   3   9        4.18      -11.58     11.60 o 
   9   3   9        1.82       16.33     10.70 o 
  10   3   9        0.39       -4.77      8.84 o 
  11   3   9        2.76      -14.03     14.03 o 
  12   3   9        6.03        3.91     11.37 o 
  13   3   9        9.67       -5.36     18.54 o 
  14   3   9        3.69       37.64     27.46 o 
 -21   4   9        0.22       22.24     21.45 o 
 -20   4   9       23.98        2.43     11.04 o 
 -19   4   9        0.58       10.72     11.68 o 
 -18   4   9       37.21       43.71     14.19 o 
 -17   4   9       47.30       55.32     15.46 o 
 -16   4   9        5.40        5.44      8.59 o 
 -15   4   9      140.02      127.38     14.57 o 
 -14   4   9        9.77       19.63      7.51 o 
 -13   4   9       85.55      102.03     15.84 o 
 -12   4   9        0.04       -1.88      6.24 o 
 -11   4   9       26.69       42.82     12.46 o 
 -10   4   9       57.47       66.84      9.94 o 
  -9   4   9       54.73       56.67      8.74 o 
  -8   4   9       16.53       39.72     12.55 o 
  -7   4   9       61.17       86.90     13.36 o 
  -6   4   9       80.68      102.18     14.32 o 
  -5   4   9       60.46       73.25     13.08 o 
  -4   4   9     1454.65     1493.89     66.99 o 
  -3   4   9       34.33       34.38     24.68 o 
  -2   4   9      286.37      299.04     21.93 o 
  -1   4   9      165.72      177.40     16.94 o 
   0   4   9       31.49       27.53      9.00 o 
   1   4   9       11.90       29.41     16.81 o 
   2   4   9       55.46       47.65     13.77 o 
   3   4   9      117.89      108.98     14.97 o 
   4   4   9       22.99       18.72      9.09 o 
   5   4   9       57.23       60.14     10.53 o 
   6   4   9       90.24      108.83     20.60 o 
   7   4   9       85.06       73.08     13.41 o 
   8   4   9       12.12        7.51      9.81 o 
   9   4   9        1.87       36.67     12.41 o 
  10   4   9       35.62       65.71     17.29 o 
  11   4   9       14.61       43.12     15.37 o 
  12   4   9        5.11       -6.05     16.98 o 
  13   4   9        0.11       -8.58     22.13 o 
 -21   5   9        3.81       -2.81     11.83 o 
 -20   5   9       13.54       49.70     21.16 o 
 -19   5   9        0.64      -11.14     12.92 o 
 -18   5   9       23.90       19.82     12.84 o 
 -17   5   9       82.14       56.06     24.65 o 
 -16   5   9        6.29       -5.07      8.44 o 
 -15   5   9       98.22       93.44     12.87 o 
 -14   5   9        0.48        5.25      7.05 o 
 -13   5   9       39.45       65.33     11.80 o 
 -12   5   9        0.76       13.06      9.47 o 
 -11   5   9       45.14       33.91     11.47 o 
 -10   5   9        5.95       12.46     11.04 o 
  -9   5   9       66.81       71.17      9.41 o 
  -8   5   9       36.10       36.48     10.06 o 
  -7   5   9        0.44       -1.01      8.26 o 
  -6   5   9       29.90       32.01     10.00 o 
  -5   5   9       50.90       68.77     12.26 o 
  -4   5   9      359.04      342.36     24.02 o 
  -3   5   9       13.15       46.58     12.70 o 
  -2   5   9      488.00      460.15     28.57 o 
  -1   5   9       40.60       47.20     12.91 o 
   0   5   9       86.00       78.60     13.48 o 
   1   5   9      364.04      361.03     25.88 o 
   2   5   9       63.33       77.62     13.38 o 
   3   5   9        3.32       11.37      8.02 o 
   4   5   9       57.58       53.17     12.57 o 
   5   5   9       59.26       75.90     13.22 o 
   6   5   9        6.49        4.46      7.33 o 
   7   5   9        5.42       14.09      8.89 o 
   8   5   9       22.22       24.74     14.15 o 
   9   5   9       88.21       58.57     13.72 o 
  10   5   9       37.61       38.26     14.73 o 
  11   5   9       12.73        7.65     12.11 o 
  12   5   9      111.42      189.63     51.85 o 
 -20   6   9        8.52       40.03     21.13 o 
 -19   6   9        9.42       19.22     14.94 o 
 -18   6   9        0.40        2.71     11.99 o 
 -17   6   9        0.67       15.43     12.86 o 
 -16   6   9        0.19       -0.36      9.25 o 
 -15   6   9       29.54       29.84     10.02 o 
 -14   6   9        9.30       24.16     11.22 o 
 -13   6   9        7.10       15.65      8.04 o 
 -12   6   9        0.17       -1.53      6.67 o 
 -11   6   9        0.67       -1.02      5.90 o 
 -10   6   9        5.62       -2.55      7.59 o 
  -9   6   9       46.75       48.41     11.03 o 
  -8   6   9       13.92        8.34      8.01 o 
  -7   6   9       17.68       22.98      9.40 o 
  -6   6   9       66.75       79.30     13.50 o 
  -5   6   9       34.15       42.80     10.56 o 
  -4   6   9      195.39      185.19     18.34 o 
  -3   6   9       65.14       89.49     13.42 o 
  -2   6   9       39.20       56.27     11.70 o 
  -1   6   9       28.74       31.36     10.87 o 
   0   6   9      195.06      178.79     17.78 o 
   1   6   9      245.78      266.51     22.26 o 
   2   6   9       38.92       46.67     14.48 o 
   3   6   9       41.88       44.31     11.44 o 
   4   6   9      127.90      110.60     17.33 o 
   5   6   9       25.43       18.55      8.74 o 
   6   6   9        0.02        3.67      7.51 o 
   7   6   9        3.02        3.89      8.19 o 
   8   6   9        5.59       -0.15      8.54 o 
   9   6   9        0.03        9.45     10.36 o 
  10   6   9       29.81       68.05     16.18 o 
  11   6   9        1.21       -1.07     15.13 o 
 -19   7   9       11.59       28.38     24.08 o 
 -18   7   9       23.00       23.20     25.09 o 
 -17   7   9       64.08       66.10     22.72 o 
 -16   7   9        0.03       -2.25     12.69 o 
 -15   7   9        3.15        2.22      9.21 o 
 -14   7   9        1.41       -6.43      9.51 o 
 -13   7   9       10.74        6.16      7.69 o 
 -12   7   9       24.06       13.24      8.01 o 
 -11   7   9       45.23       57.26     12.89 o 
 -10   7   9        6.37       14.82      7.54 o 
  -9   7   9       10.77       26.16     12.09 o 
  -8   7   9        0.91        8.22      8.12 o 
  -7   7   9      102.81       94.03     14.91 o 
  -6   7   9       68.06       81.80     13.44 o 
  -5   7   9       12.87       52.99     17.48 o 
  -4   7   9      109.59      106.88     19.36 o 
  -3   7   9      336.66      343.04     33.43 o 
  -2   7   9        0.00       -1.96     14.45 o 
  -1   7   9      302.65      332.24     71.64 o 
   0   7   9       46.27       78.22     32.17 o 
   1   7   9        0.19       28.57     18.42 o 
   2   7   9        6.77       11.38     13.15 o 
   3   7   9        2.40       -4.98     11.87 o 
   4   7   9        0.20        1.27      8.95 o 
   5   7   9        0.41       -4.81     10.85 o 
   6   7   9        9.88       27.25     12.99 o 
   7   7   9        2.33        9.25     11.33 o 
   8   7   9       18.18       19.85     13.41 o 
   9   7   9       11.76       -0.30     10.04 o 
  10   7   9       19.25       -9.50     13.57 o 
 -17   8   9       14.93       74.72     31.22 o 
 -16   8   9        1.50       11.09     19.31 o 
 -15   8   9        0.10       12.61     15.82 o 
 -14   8   9       10.08       17.14     12.56 o 
 -13   8   9        9.84       31.26     14.34 o 
 -12   8   9        0.75        5.01     10.33 o 
 -11   8   9        0.77        7.98     18.40 o 
 -10   8   9       40.55       45.35     18.98 o 
  -9   8   9      101.48      101.87     19.53 o 
  -8   8   9        6.57       14.96     13.64 o 
  -7   8   9       41.39       69.35     18.27 o 
  -6   8   9       39.02       48.94     19.37 o 
  -5   8   9        1.00       -6.09     10.33 o 
  -4   8   9       61.47       47.60     27.50 o 
  -3   8   9       45.45       40.70     21.13 o 
  -2   8   9        4.63       -8.13     12.76 o 
  -1   8   9        7.93       12.46     14.71 o 
   0   8   9       63.40       62.83     20.36 o 
   1   8   9       14.19       22.65     13.05 o 
   2   8   9        1.10       16.60     13.42 o 
   3   8   9        0.80       17.13     13.63 o 
   4   8   9       22.76       26.63     13.98 o 
   5   8   9        6.70       45.73     19.06 o 
   6   8   9        2.07       13.43     12.56 o 
   7   8   9       19.62       15.61     15.61 o 
   8   8   9       19.28       28.10     14.95 o 
   9   8   9        0.24       -9.34     15.04 o 
 -16   9   9        0.02       66.51     38.03 o 
 -15   9   9        3.80       30.98     23.18 o 
 -14   9   9        0.23        5.77     11.67 o 
 -13   9   9        0.67        0.77     10.40 o 
 -12   9   9       20.14       25.44     15.05 o 
 -11   9   9        1.37       11.83     16.23 o 
 -10   9   9       10.66       31.11     20.31 o 
  -9   9   9        5.42        6.95     18.91 o 
  -8   9   9       11.78       34.62     23.82 o 
  -7   9   9       28.86       -3.18     11.72 o 
  -6   9   9        0.07       63.91     18.88 o 
  -5   9   9        1.27       16.48     19.73 o 
  -4   9   9        6.23       13.02     13.94 o 
  -3   9   9       18.99       10.19     12.54 o 
  -2   9   9        9.65        8.94     25.95 o 
  -1   9   9        2.19      -20.60     20.60 o 
   0   9   9        6.75       24.17     19.97 o 
   1   9   9        6.19       24.76     29.67 o 
   2   9   9        0.03        4.40      9.99 o 
   3   9   9        1.29        0.14     10.78 o 
   4   9   9        2.69       10.00     11.75 o 
   5   9   9        0.00       -6.51     12.81 o 
   6   9   9        2.84       14.84     15.31 o 
   7   9   9       33.96        8.18     14.25 o 
 -13  10   9        5.69       19.75     24.10 o 
 -12  10   9       17.78       32.25     20.85 o 
 -11  10   9       12.28       25.94     15.84 o 
 -10  10   9       47.59      104.97     27.35 o 
  -9  10   9        1.40      -10.13     15.40 o 
  -8  10   9       28.42       10.97     22.40 o 
  -7  10   9       47.42       65.79     20.33 o 
  -6  10   9        6.06       -8.48     13.32 o 
  -5  10   9        9.82       37.24     17.89 o 
  -4  10   9       12.24       29.94     18.22 o 
  -3  10   9        6.59       17.63     14.75 o 
  -2  10   9        0.25       25.37     15.52 o 
  -1  10   9        5.79       26.06     33.52 o 
   0  10   9        0.66       19.13     26.46 o 
   1  10   9       11.37       33.57     18.39 o 
   2  10   9        7.49       -4.24     12.49 o 
   3  10   9        3.44       17.20     19.67 o 
   4  10   9       13.91        3.17     11.40 o 
   5  10   9        0.02       18.96     14.08 o 
 -10  11   9       15.08       22.56     22.80 o 
  -9  11   9       59.10       71.62     28.96 o 
  -8  11   9        6.13       -7.48     16.63 o 
  -7  11   9       18.51       18.79     27.90 o 
  -6  11   9        1.32       12.89     20.77 o 
  -5  11   9        1.42       -2.24     15.91 o 
  -4  11   9        0.29        0.78     15.63 o 
  -3  11   9        3.77       87.35     87.47 o 
  -2  11   9       11.79       -1.39     15.41 o 
  -1  11   9        3.61      -12.57     25.22 o 
   0  11   9        2.25       -1.36     15.96 o 
   1  11   9        2.13      -20.61     22.72 o 
 -22   0  10        0.04       -7.76     19.07 o 
 -21   0  10        5.92       -5.12     24.24 o 
 -20   0  10        9.46       31.59     32.33 o 
 -19   0  10        0.06       16.83     17.76 o 
 -18   0  10        6.47      -10.82     17.28 o 
 -17   0  10        9.29       37.49     28.75 o 
 -16   0  10        3.18       10.65     12.10 o 
 -15   0  10       76.55       88.49     29.25 o 
 -14   0  10       31.60       47.18     20.54 o 
 -13   0  10      587.27      572.30     48.77 o 
 -12   0  10      311.24      270.72     27.72 o 
 -11   0  10       96.64       71.78     14.42 o 
 -10   0  10     1782.06     1677.61    130.06 o 
  -9   0  10      620.31      575.75     36.83 o 
  -8   0  10      187.71      148.20     22.98 o 
  -7   0  10      182.03      172.75     55.65 o 
  -6   0  10        0.56        3.80     15.27 o 
  -5   0  10       75.64       78.95     20.87 o 
  -4   0  10        0.08       11.07     17.15 o 
  -3   0  10       20.98       49.34     17.30 o 
  -2   0  10      105.11      142.82     47.88 o 
  -1   0  10       27.24       11.32     12.54 o 
   0   0  10        0.74       29.45     19.03 o 
   1   0  10     1164.72     1073.84     90.78 o 
   2   0  10       39.64       57.47     22.12 o 
   3   0  10      671.48      623.68     61.57 o 
   4   0  10      153.80       99.98     22.63 o 
   5   0  10       18.34       47.42     18.10 o 
   6   0  10      121.23      123.58     26.00 o 
   7   0  10        0.86       12.83     14.24 o 
   8   0  10       43.80       55.49     26.04 o 
   9   0  10       58.64       92.98     28.21 o 
  10   0  10       16.90       58.38     26.34 o 
  11   0  10       37.48       82.50     26.49 o 
  12   0  10       20.76       62.68     39.08 o 
  13   0  10        2.61      -34.15     39.51 o 
 -22   1  10        2.34       10.87     14.98 o 
 -21   1  10        0.05       10.32     17.05 o 
 -20   1  10       22.10       14.59     14.31 o 
 -19   1  10       16.64       19.37     14.07 o 
 -18   1  10       29.35       16.99     13.35 o 
 -17   1  10        0.01       -5.07     11.17 o 
 -16   1  10       25.49       12.19      8.45 o 
 -15   1  10        0.79       -7.25      7.25 o 
 -14   1  10        3.51        0.99      5.94 o 
 -13   1  10       33.51       39.46     11.26 o 
 -12   1  10        3.27        9.40      7.72 o 
 -11   1  10        0.03        2.56      5.54 o 
 -10   1  10       22.96       30.97     12.84 o 
  -9   1  10        6.58        2.17      4.98 o 
  -8   1  10       34.62       69.91     11.93 o 
  -7   1  10       97.85      105.94     13.15 o 
  -6   1  10       48.93       57.17      9.71 o 
  -5   1  10       28.39       36.54     18.56 o 
  -4   1  10       35.90       67.60     14.29 o 
  -3   1  10        0.84       12.45     13.19 o 
  -2   1  10       33.90       43.93     14.41 o 
  -1   1  10        2.43        4.88      9.75 o 
   0   1  10        5.95       24.71     15.12 o 
   1   1  10        2.70       25.87     11.65 o 
   2   1  10        5.36       36.39     16.24 o 
   3   1  10      123.51      113.03     16.92 o 
   4   1  10       55.57       46.82     14.40 o 
   5   1  10       10.79       33.59     11.47 o 
   6   1  10        1.55       15.67     16.26 o 
   7   1  10       11.96       11.14     11.20 o 
   8   1  10        0.15       -5.95     10.70 o 
   9   1  10        0.38       17.48     13.98 o 
  10   1  10       13.84       45.03     15.57 o 
  11   1  10       27.85       26.57     15.41 o 
  12   1  10        2.65       27.47     31.48 o 
  13   1  10       17.38        7.69     30.75 o 
 -22   2  10        0.00       -3.15     13.10 o 
 -21   2  10       11.39        0.98     10.81 o 
 -20   2  10        0.79       12.04     12.53 o 
 -19   2  10       17.10       29.63     15.66 o 
 -18   2  10        0.22       -5.01      9.99 o 
 -17   2  10        6.84        6.30      9.62 o 
 -16   2  10        5.34       10.79      8.96 o 
 -15   2  10        4.74       15.72      7.89 o 
 -14   2  10        2.62       24.61      9.18 o 
 -13   2  10        0.00       -5.59      9.28 o 
 -12   2  10      166.85      159.97     14.20 o 
 -11   2  10        2.34        4.19      6.79 o 
 -10   2  10      119.90      116.65     11.63 o 
  -9   2  10        0.06        2.24     13.68 o 
  -8   2  10        2.72       25.57      8.96 o 
  -7   2  10       89.87      102.20     13.16 o 
  -6   2  10       10.71        6.91     15.38 o 
  -5   2  10       41.06       42.25      9.01 o 
  -4   2  10        5.42       11.64     10.08 o 
  -3   2  10        5.81       -1.71      5.13 o 
  -2   2  10        0.26       35.65     14.11 o 
  -1   2  10        0.10        8.80      9.84 o 
   0   2  10      140.90      150.98     18.57 o 
   1   2  10       34.60       53.20     14.00 o 
   2   2  10       21.66       36.76     12.96 o 
   3   2  10        3.10        3.61      9.13 o 
   4   2  10       66.36       87.06     17.48 o 
   5   2  10       17.07       19.73     12.14 o 
   6   2  10       15.81        7.15      9.04 o 
   7   2  10       68.76       51.79     15.15 o 
   8   2  10        5.00        3.89      9.77 o 
   9   2  10        3.71       11.68     12.10 o 
  10   2  10       14.78      -12.11     12.11 o 
  11   2  10       40.85       64.77     19.13 o 
  12   2  10        2.71       24.61     30.99 o 
 -21   3  10        5.73       -8.43     13.21 o 
 -20   3  10       25.47       44.78     18.50 o 
 -19   3  10        2.40       12.04     11.81 o 
 -18   3  10       45.98       19.44     17.69 o 
 -17   3  10       16.14        4.63      9.89 o 
 -16   3  10        7.42       -5.23      6.48 o 
 -15   3  10       21.71        6.81      7.30 o 
 -14   3  10        9.31        5.65      6.44 o 
 -13   3  10        3.42        9.33     10.82 o 
 -12   3  10        0.39       -2.76      5.85 o 
 -11   3  10        0.93       -2.32      6.42 o 
 -10   3  10       96.44       84.94     12.56 o 
  -9   3  10        4.91       28.54     12.65 o 
  -8   3  10       37.31       42.90     10.03 o 
  -7   3  10        4.61       14.31     10.34 o 
  -6   3  10        9.02       14.05     10.31 o 
  -5   3  10       18.54       20.94     10.46 o 
  -4   3  10       58.22       41.41     14.50 o 
  -3   3  10        0.86        2.80     16.21 o 
  -2   3  10        4.39       24.46     16.26 o 
  -1   3  10        0.00       -5.57      7.91 o 
   0   3  10       31.78       12.20      8.99 o 
   1   3  10       18.23       17.56     13.27 o 
   2   3  10       14.93        8.01      8.65 o 
   3   3  10        5.25        6.12      6.79 o 
   4   3  10       22.09       35.02     11.43 o 
   5   3  10        0.57       29.38     11.67 o 
   6   3  10       24.71       50.98     13.28 o 
   7   3  10       11.04       22.48     14.84 o 
   8   3  10       11.90        0.40     10.76 o 
   9   3  10        6.75        5.36     10.93 o 
  10   3  10       10.88       15.53     13.13 o 
  11   3  10        0.23       -9.31     13.88 o 
  12   3  10        0.04       -7.95     18.90 o 
 -21   4  10        9.49       44.22     26.06 o 
 -20   4  10        4.62       28.31     23.14 o 
 -19   4  10       36.19       38.38     15.83 o 
 -18   4  10       88.31       63.20     16.78 o 
 -17   4  10       24.29       17.92     12.17 o 
 -16   4  10       33.19       35.99     13.22 o 
 -15   4  10       56.78       79.18     11.74 o 
 -14   4  10        0.04       -1.87      8.07 o 
 -13   4  10       62.52       83.74     11.80 o 
 -12   4  10        1.41       16.44     14.20 o 
 -11   4  10       29.50       45.08     11.44 o 
 -10   4  10       68.99       55.98     11.75 o 
  -9   4  10       46.59       31.31     10.23 o 
  -8   4  10       49.37       63.96     11.92 o 
  -7   4  10       25.99       47.62     11.75 o 
  -6   4  10      129.71      152.70     17.43 o 
  -5   4  10      421.96      418.54     29.30 o 
  -4   4  10      330.80      350.60     26.23 o 
  -3   4  10       88.89       76.70     11.67 o 
  -2   4  10       73.53       89.77     13.41 o 
  -1   4  10      373.00      468.24     30.77 o 
   0   4  10      381.46      425.18     28.50 o 
   1   4  10      336.30      366.86     34.01 o 
   2   4  10       56.51       72.32     13.35 o 
   3   4  10        5.64       18.72     14.26 o 
   4   4  10        0.03       13.35     15.06 o 
   5   4  10       10.46       31.42     13.14 o 
   6   4  10       13.08       29.92     18.10 o 
   7   4  10       26.86       22.27     12.92 o 
   8   4  10       15.17        0.82      8.90 o 
   9   4  10       12.39       29.80     13.64 o 
  10   4  10        0.79       -6.16     11.23 o 
  11   4  10       55.96       53.56     19.79 o 
 -20   5  10        0.68       -5.83     14.56 o 
 -19   5  10        4.19       12.55     15.73 o 
 -18   5  10       13.46       41.00     24.17 o 
 -17   5  10       10.17       20.04     12.05 o 
 -16   5  10       12.67       -9.93      9.93 o 
 -15   5  10       60.91       50.61     11.85 o 
 -14   5  10        1.10       13.06     10.75 o 
 -13   5  10       39.02       68.47     16.75 o 
 -12   5  10        3.25       12.38     10.92 o 
 -11   5  10       50.72       81.01     14.32 o 
 -10   5  10       15.74       26.34     10.24 o 
  -9   5  10       82.46       86.91     14.56 o 
  -8   5  10        1.20        2.77      8.50 o 
  -7   5  10        6.31       -2.78      7.78 o 
  -6   5  10       33.37       47.73     12.19 o 
  -5   5  10       31.59       51.01     13.07 o 
  -4   5  10      186.33      208.49     20.35 o 
  -3   5  10        0.09        9.97     10.84 o 
  -2   5  10       21.60       43.93     18.33 o 
  -1   5  10       24.98       29.91     10.33 o 
   0   5  10       49.26       32.18     17.79 o 
   1   5  10        5.32        7.65     15.60 o 
   2   5  10       22.91       30.02     11.10 o 
   3   5  10       10.74       18.62      9.57 o 
   4   5  10        0.02        1.11      9.58 o 
   5   5  10        8.02       -7.19     12.91 o 
   6   5  10        8.68       30.63     12.83 o 
   7   5  10        1.51       12.86     10.51 o 
   8   5  10        2.55       10.68     20.38 o 
   9   5  10        5.80       22.98     12.35 o 
  10   5  10        3.43       10.51     11.85 o 
  11   5  10        3.10        8.01     13.19 o 
 -19   6  10        3.90        8.11     24.45 o 
 -18   6  10      125.41       94.36     28.33 o 
 -17   6  10        4.60        3.43     15.24 o 
 -16   6  10       34.34       18.54     13.05 o 
 -15   6  10       19.05        9.41     10.26 o 
 -14   6  10       14.64        7.87     10.47 o 
 -13   6  10       71.18       72.98     15.80 o 
 -12   6  10        0.02        8.58      8.80 o 
 -11   6  10        5.49        4.48      9.18 o 
 -10   6  10       83.33       83.76     14.51 o 
  -9   6  10        0.01       -4.01      8.38 o 
  -8   6  10        1.43       22.83     10.87 o 
  -7   6  10      134.49      185.81     23.58 o 
  -6   6  10        2.89       13.58     11.18 o 
  -5   6  10      116.33      134.85     17.02 o 
  -4   6  10      186.79      189.17     23.93 o 
  -3   6  10      415.63      393.72     33.24 o 
  -2   6  10      625.55      629.57     40.24 o 
  -1   6  10        0.29       30.32     15.55 o 
   0   6  10        4.13       -0.40     10.15 o 
   1   6  10       69.42       88.28     17.17 o 
   2   6  10      100.81      122.83     18.61 o 
   3   6  10        7.37       18.44     18.70 o 
   4   6  10        5.91        3.40     12.71 o 
   5   6  10        4.84       16.59     11.85 o 
   6   6  10        6.31        6.71      8.90 o 
   7   6  10        0.37       -5.13      9.53 o 
   8   6  10       52.41       44.39     30.57 o 
   9   6  10       15.11        1.74     13.00 o 
  10   6  10        5.53        8.63     14.66 o 
 -18   7  10        5.60      -18.86     23.86 o 
 -17   7  10        3.42       50.19     35.84 o 
 -16   7  10       16.89       13.23     29.82 o 
 -15   7  10        1.10        8.34     12.38 o 
 -14   7  10        0.05       -0.76     10.27 o 
 -13   7  10       12.36       13.87     14.80 o 
 -12   7  10        0.26       30.45     15.34 o 
 -11   7  10        0.63       33.33     15.52 o 
 -10   7  10        4.01       -2.03     11.34 o 
  -9   7  10       19.60       28.56     22.75 o 
  -8   7  10        1.60       -4.34     11.80 o 
  -7   7  10        6.86       41.83     22.96 o 
  -6   7  10       26.56       16.56     12.20 o 
  -5   7  10        0.45       -3.22      9.64 o 
  -4   7  10        4.31       -4.55      9.49 o 
  -3   7  10       17.94       20.32     16.54 o 
  -2   7  10      193.04      185.36     31.33 o 
  -1   7  10       14.62       31.22     13.13 o 
   0   7  10        3.58       -6.02     13.67 o 
   1   7  10        7.69       18.95     11.70 o 
   2   7  10        5.35       -2.81      9.71 o 
   3   7  10        1.99       15.67     11.93 o 
   4   7  10        0.06       -0.91      9.91 o 
   5   7  10        1.01       -3.92     11.55 o 
   6   7  10        5.37       13.00     14.08 o 
   7   7  10        1.12        2.37     15.10 o 
   8   7  10        2.94       20.03     18.09 o 
 -16   8  10        0.22       27.41     28.49 o 
 -15   8  10        2.67       23.44     17.98 o 
 -14   8  10        2.42       18.37     14.37 o 
 -13   8  10        1.59      -11.81     14.93 o 
 -12   8  10        0.49        0.74      9.22 o 
 -11   8  10        8.40       -3.76     11.12 o 
 -10   8  10        1.61       -9.02     11.56 o 
  -9   8  10       14.62        5.33     10.85 o 
  -8   8  10        1.08       13.74     13.12 o 
  -7   8  10       21.97       27.42     21.40 o 
  -6   8  10        0.04        8.50     12.91 o 
  -5   8  10        4.44       10.93     17.72 o 
  -4   8  10       11.91        0.60     12.55 o 
  -3   8  10        0.41        4.18     24.80 o 
  -2   8  10        1.33       -0.85     21.81 o 
  -1   8  10       11.52      -12.25     18.97 o 
   0   8  10       35.82       -4.39     17.31 o 
   1   8  10       48.57       54.94     21.10 o 
   2   8  10        0.40      -12.92     12.92 o 
   3   8  10        0.43       10.19     13.31 o 
   4   8  10        1.56        7.53     12.82 o 
   5   8  10       27.04       27.84     23.94 o 
   6   8  10        5.69      -14.41     19.84 o 
   7   8  10        5.45      -19.94     21.98 o 
 -14   9  10        5.53      -11.45     21.41 o 
 -13   9  10       14.30       26.08     15.83 o 
 -12   9  10       15.74       28.17     16.27 o 
 -11   9  10        0.06       32.41     22.17 o 
 -10   9  10        1.87        4.60     11.18 o 
  -9   9  10        9.62       14.26     15.25 o 
  -8   9  10        1.80       22.02     16.62 o 
  -7   9  10        0.09       -2.45     15.88 o 
  -6   9  10        0.35       16.27     12.74 o 
  -5   9  10        7.63        6.10     11.35 o 
  -4   9  10       20.56       39.54     20.25 o 
  -3   9  10       11.17      -20.38     20.38 o 
  -2   9  10        1.11        3.98     16.55 o 
  -1   9  10        0.84      -12.09     18.80 o 
   0   9  10       11.23        6.19     37.56 o 
   1   9  10        9.04        2.88     28.66 o 
   2   9  10        0.24        0.59     13.07 o 
   3   9  10        6.20        2.82     12.59 o 
   4   9  10       12.12       16.40     14.79 o 
   5   9  10        0.79      -15.17     15.17 o 
 -11  10  10       10.58        2.34     19.13 o 
 -10  10  10       40.80       19.50     16.64 o 
  -9  10  10        3.53       -4.35     13.14 o 
  -8  10  10        3.76       19.88     35.61 o 
  -7  10  10        1.25      -21.11     23.63 o 
  -6  10  10        0.01       17.44     27.93 o 
  -5  10  10        0.08       37.88     27.70 o 
  -4  10  10        0.56       18.26     21.10 o 
  -3  10  10       16.63       19.95     22.62 o 
  -2  10  10        0.43       19.60     22.29 o 
  -1  10  10        1.58      -16.75     20.91 o 
   0  10  10        0.59       17.58     22.02 o 
   1  10  10        0.63        7.51     22.75 o 
   2  10  10        0.66       11.66     14.05 o 
 -21   1  11        2.15        4.57     14.95 o 
 -20   1  11        2.00       -8.78     13.12 o 
 -19   1  11        0.16       11.54     12.74 o 
 -18   1  11        0.03      -11.15     13.15 o 
 -17   1  11        1.62        1.64      9.82 o 
 -16   1  11        0.23        0.03      7.58 o 
 -15   1  11        0.66       -9.28      9.28 o 
 -14   1  11        7.15       -0.61      6.38 o 
 -13   1  11        1.44        5.08      6.59 o 
 -12   1  11       27.36       26.54      9.25 o 
 -11   1  11       70.42       64.98     11.80 o 
 -10   1  11       39.91       10.52      9.74 o 
  -9   1  11       11.89        2.09      8.23 o 
  -8   1  11        2.85        9.80     12.83 o 
  -7   1  11        0.19        4.30     11.44 o 
  -6   1  11        0.33       18.75     13.60 o 
  -5   1  11       27.87       36.96     24.22 o 
  -4   1  11       82.49       56.95     17.35 o 
  -3   1  11       20.25       17.21     12.73 o 
  -2   1  11        5.13       20.06     15.97 o 
  -1   1  11        0.75      -10.43     10.43 o 
   0   1  11        0.03       64.16     35.52 o 
   1   1  11        1.71      -12.87     12.87 o 
   2   1  11        2.18        4.27      9.65 o 
   3   1  11        2.48       17.40     16.71 o 
   4   1  11       14.72        2.44     10.43 o 
   5   1  11        0.00       19.17     11.85 o 
   6   1  11        1.51        8.60     11.08 o 
   7   1  11        1.48       12.77     10.96 o 
   8   1  11        2.87       11.21     10.81 o 
   9   1  11        0.33       -7.52     10.59 o 
  10   1  11        0.34       16.00     14.88 o 
  11   1  11        0.00      -16.70     19.86 o 
 -21   2  11        0.02      -14.63     18.00 o 
 -20   2  11        3.00      -18.11     18.11 o 
 -19   2  11        1.84        1.01     19.68 o 
 -18   2  11        6.37        1.12     10.40 o 
 -17   2  11        3.00       12.95     11.02 o 
 -16   2  11        0.43       -8.54      9.01 o 
 -15   2  11        0.14       -3.16      6.79 o 
 -14   2  11        2.35       13.48      8.90 o 
 -13   2  11       13.25       19.23     12.76 o 
 -12   2  11        0.07       22.87     10.71 o 
 -11   2  11      100.43      119.81     16.63 o 
 -10   2  11       23.97       56.43     13.89 o 
  -9   2  11      435.60      426.58     29.64 o 
  -8   2  11      272.26      234.13     19.59 o 
  -7   2  11       13.44       17.54     12.44 o 
  -6   2  11        0.94       45.98     13.47 o 
  -5   2  11       76.36       86.04     17.16 o 
  -4   2  11       41.01       38.99     12.11 o 
  -3   2  11        7.53        9.61     14.13 o 
  -2   2  11       16.75       12.34     16.29 o 
  -1   2  11        0.78        1.57     12.30 o 
   0   2  11      276.74      274.05     27.46 o 
   1   2  11        0.85       13.84     14.53 o 
   2   2  11      310.12      259.08     28.22 o 
   3   2  11       35.93       32.38     15.91 o 
   4   2  11       14.12       12.69     12.70 o 
   5   2  11       36.66       49.96     13.99 o 
   6   2  11        1.10        3.56     11.68 o 
   7   2  11       13.88       14.51     11.05 o 
   8   2  11        0.06        5.94     11.08 o 
   9   2  11        0.04       -2.65     11.23 o 
  10   2  11        2.71        2.69     10.87 o 
 -20   3  11        1.10        3.94     17.05 o 
 -19   3  11       11.18       20.19     23.98 o 
 -18   3  11       27.32       35.60     17.20 o 
 -17   3  11        1.76       13.34     14.01 o 
 -16   3  11       18.39        1.95      8.06 o 
 -15   3  11        3.07        8.95     10.42 o 
 -14   3  11        0.70        1.63      7.47 o 
 -13   3  11       44.08       43.83     12.21 o 
 -12   3  11       75.48       84.43     14.26 o 
 -11   3  11        9.21        0.66      7.59 o 
 -10   3  11       17.02       -4.90      8.65 o 
  -9   3  11       11.05       40.22     10.75 o 
  -8   3  11       98.91      104.51     14.35 o 
  -7   3  11       17.92       41.33     12.93 o 
  -6   3  11      111.66      116.39     14.72 o 
  -5   3  11       42.07       99.48     15.89 o 
  -4   3  11      142.42      128.26     18.86 o 
  -3   3  11        4.47       22.36     11.50 o 
  -2   3  11        0.16       -7.52     11.70 o 
  -1   3  11        1.78        7.84     11.60 o 
   0   3  11       16.89       40.97     14.75 o 
   1   3  11       14.80       48.57     17.74 o 
   2   3  11       51.75       99.33     26.17 o 
   3   3  11       64.26       72.88     18.63 o 
   4   3  11        6.21       33.19     14.92 o 
   5   3  11       30.63       23.44     16.21 o 
   6   3  11        8.57        6.19     10.42 o 
   7   3  11        0.79       44.19     26.72 o 
   8   3  11       10.26       21.28     13.14 o 
   9   3  11        5.80       21.93     16.39 o 
  10   3  11        7.67       15.87     18.40 o 
 -20   4  11        0.61      -12.56     16.15 o 
 -19   4  11       11.52        7.19     19.89 o 
 -18   4  11        0.08        1.13     11.46 o 
 -17   4  11        9.63       13.57     14.47 o 
 -16   4  11        0.05      -11.11     11.11 o 
 -15   4  11        2.08       -7.92      9.73 o 
 -14   4  11       27.41       58.24     27.13 o 
 -13   4  11        1.04       31.44     21.47 o 
 -12   4  11        5.39       14.50      9.17 o 
 -11   4  11        5.42       17.03     10.28 o 
 -10   4  11       23.37       50.53     11.60 o 
  -9   4  11       80.43       99.27     14.09 o 
  -8   4  11        0.03       13.83      9.13 o 
  -7   4  11        0.30        8.58      8.56 o 
  -6   4  11      150.36      146.05     18.59 o 
  -5   4  11       76.88       79.93     14.07 o 
  -4   4  11       19.53       31.11     10.78 o 
  -3   4  11      162.18      144.43     17.61 o 
  -2   4  11        1.72       26.26     12.06 o 
  -1   4  11       53.34       31.26     19.73 o 
   0   4  11       61.07       71.73     59.38 o 
   1   4  11       11.10        5.27     10.95 o 
   2   4  11       42.81       52.37     17.66 o 
   3   4  11        4.40       10.29     12.51 o 
   4   4  11        1.11       12.25     12.16 o 
   5   4  11        8.92       40.69     15.37 o 
   6   4  11        3.82        8.75     12.21 o 
   7   4  11        0.55       -8.41     11.49 o 
   8   4  11       21.82       39.36     14.95 o 
   9   4  11        0.07       14.02     13.59 o 
 -19   5  11       24.12       23.03     18.94 o 
 -18   5  11       22.97       36.13     22.85 o 
 -17   5  11       14.61       25.10     16.45 o 
 -16   5  11       32.24       27.94     13.77 o 
 -15   5  11       39.95       51.79     14.17 o 
 -14   5  11        1.41       -0.96      8.72 o 
 -13   5  11        5.69       -4.23      8.82 o 
 -12   5  11        3.17       -9.83      9.83 o 
 -11   5  11       30.97       37.61     12.14 o 
 -10   5  11       49.78       42.66     12.75 o 
  -9   5  11       25.62       33.63     11.68 o 
  -8   5  11       15.05        6.54      8.57 o 
  -7   5  11        0.15        1.83     12.15 o 
  -6   5  11        0.00       19.73     10.24 o 
  -5   5  11       16.75       23.28     11.75 o 
  -4   5  11       71.37       63.21     16.61 o 
  -3   5  11        4.14        1.80     10.41 o 
  -2   5  11        0.02       17.34     10.64 o 
  -1   5  11       32.24       17.95     13.91 o 
   0   5  11       52.42       35.92     13.22 o 
   1   5  11       51.02       22.77     12.31 o 
   2   5  11        0.19       -9.96     12.57 o 
   3   5  11        0.02       18.28     12.73 o 
   4   5  11        8.58        6.47     11.10 o 
   5   5  11        1.67       40.14     17.61 o 
   6   5  11        0.11       27.95     15.60 o 
   7   5  11        7.17       -2.13      9.91 o 
   8   5  11        3.24       29.29     14.82 o 
   9   5  11        7.92      -14.22     21.63 o 
 -18   6  11       14.51       -9.13     27.03 o 
 -17   6  11       10.32       29.37     32.72 o 
 -16   6  11        3.13       -5.38     19.14 o 
 -15   6  11        0.28        4.80      9.84 o 
 -14   6  11        6.33        6.94      9.76 o 
 -13   6  11        0.31       -4.60      9.65 o 
 -12   6  11        4.89       21.43     11.72 o 
 -11   6  11       87.26       76.01     18.78 o 
 -10   6  11        5.72       -4.09      9.27 o 
  -9   6  11       14.38       -5.77      9.95 o 
  -8   6  11        5.21       -7.90     11.60 o 
  -7   6  11       64.07      107.16     22.28 o 
  -6   6  11       83.01       71.89     18.44 o 
  -5   6  11       17.05        2.35     12.19 o 
  -4   6  11       22.59       23.21     16.27 o 
  -3   6  11      283.61      276.48     30.05 o 
  -2   6  11       14.61       14.80     19.18 o 
  -1   6  11       33.69       67.48     29.38 o 
   0   6  11       31.03       41.72     17.78 o 
   1   6  11       12.50       23.11     11.73 o 
   2   6  11        3.18       22.64     18.51 o 
   3   6  11       19.77       27.01     23.17 o 
   4   6  11       13.83       22.78     18.24 o 
   5   6  11        3.50       24.38     18.33 o 
   6   6  11        2.29        3.50     15.02 o 
   7   6  11        0.00       20.79     20.16 o 
   8   6  11        7.01       -0.33     13.27 o 
 -16   7  11       16.69       43.13     47.03 o 
 -15   7  11        0.29       28.48     36.68 o 
 -14   7  11       10.26        9.50     13.26 o 
 -13   7  11        0.16       -1.59     13.08 o 
 -12   7  11        3.17        6.85     14.55 o 
 -11   7  11       37.36       58.18     19.11 o 
 -10   7  11        3.69       -6.89     13.89 o 
  -9   7  11       13.28       19.49     14.93 o 
  -8   7  11        3.40       -5.29     15.09 o 
  -7   7  11        0.08        9.93     13.40 o 
  -6   7  11       71.72       70.59     32.24 o 
  -5   7  11       26.28        4.17     16.76 o 
  -4   7  11        8.59      -16.63     19.11 o 
  -3   7  11        2.22       13.64     18.39 o 
  -2   7  11        6.38       -6.01     17.45 o 
  -1   7  11       27.22       19.04     15.83 o 
   0   7  11      179.87      191.38     33.41 o 
   1   7  11       93.66      134.79     40.78 o 
   2   7  11        2.96        7.77     14.07 o 
   3   7  11       11.24       10.10     16.82 o 
   4   7  11        0.29        3.14     15.82 o 
   5   7  11        0.00        7.46     15.66 o 
   6   7  11        2.76       12.11     19.24 o 
 -14   8  11        1.06        2.78     12.45 o 
 -13   8  11        0.08        0.21     11.21 o 
 -12   8  11        0.10        7.59     14.54 o 
 -11   8  11        8.72        7.89     12.46 o 
 -10   8  11        0.68       -1.17     10.64 o 
  -9   8  11        4.87       11.23     13.52 o 
  -8   8  11       35.81        1.39     12.31 o 
  -7   8  11        1.52       19.76     16.97 o 
  -6   8  11       16.94       16.79     21.84 o 
  -5   8  11      112.12       70.23     61.77 o 
  -4   8  11        2.32        7.21     19.10 o 
  -3   8  11        8.19        8.43     14.19 o 
  -2   8  11        0.94        5.65     17.70 o 
  -1   8  11       23.41       24.00     22.48 o 
   0   8  11        1.62      -10.19     15.70 o 
   1   8  11       32.16       34.85     27.91 o 
   2   8  11        3.24      -18.33     18.33 o 
   3   8  11        0.34       20.24     19.45 o 
   4   8  11        0.28       25.99     21.19 o 
 -12   9  11        0.00        4.48     14.77 o 
 -11   9  11        0.62        9.23     14.10 o 
 -10   9  11        0.55        6.16     13.70 o 
  -9   9  11        0.53      -17.30     17.57 o 
  -8   9  11        0.75      -18.39     22.93 o 
  -7   9  11        0.00       50.61     27.83 o 
  -6   9  11        0.43       10.88     21.38 o 
  -5   9  11        5.95       15.14     22.24 o 
  -4   9  11       16.42       44.20     53.10 o 
  -3   9  11       92.89       55.48     49.40 o 
  -2   9  11       26.62        3.36     17.74 o 
  -1   9  11        0.48      -13.30     20.16 o 
   0   9  11        0.06      -21.81     21.81 o 
   1   9  11        2.75       -6.53     14.98 o 
   2   9  11        0.34       29.30     20.54 o 
  -6  10  11        3.69      -16.02     23.00 o 
  -5  10  11       24.95        5.98     19.20 o 
  -4  10  11        7.61       33.31     25.28 o 
 -20   0  12       18.21       11.84     31.90 o 
 -19   0  12        6.08       -9.70     28.11 o 
 -18   0  12       72.34       72.86     38.87 o 
 -17   0  12       21.87       29.04     31.51 o 
 -16   0  12        0.76       -6.59     16.44 o 
 -15   0  12        0.16       11.23     15.35 o 
 -14   0  12      187.24      174.58     38.95 o 
 -13   0  12       27.80       27.33     36.36 o 
 -12   0  12       56.56       35.88     27.22 o 
 -11   0  12       97.52      122.49     28.77 o 
 -10   0  12        0.00       31.62     36.81 o 
  -9   0  12       21.58       -4.78     24.82 o 
  -8   0  12       34.21       65.37     26.42 o 
  -7   0  12        0.38      -24.30     24.30 o 
  -6   0  12      102.16      136.88     31.82 o 
  -5   0  12      102.99      182.60     35.49 o 
  -4   0  12       40.17        3.36     21.84 o 
  -3   0  12       85.45      126.19     43.74 o 
  -2   0  12        4.50       18.87     26.97 o 
  -1   0  12        1.84       -7.28     20.52 o 
   0   0  12       88.10       59.36     23.67 o 
   1   0  12       28.06       50.08     22.62 o 
   2   0  12       74.97       85.50     27.70 o 
   3   0  12       13.68        2.30     13.39 o 
   4   0  12        1.66       12.65     50.38 o 
   5   0  12       84.37       68.53     27.78 o 
   6   0  12        5.27       28.33     21.90 o 
   7   0  12       15.42       57.52     40.09 o 
   8   0  12       10.63        1.86     15.89 o 
   9   0  12       11.83        3.90     15.96 o 
 -20   1  12        6.57      -17.00     23.52 o 
 -19   1  12        4.58       21.11     23.70 o 
 -18   1  12        0.02        1.47     25.68 o 
 -17   1  12       20.68        2.61     17.20 o 
 -16   1  12        0.80       13.81     12.87 o 
 -15   1  12        0.55       10.76     11.52 o 
 -14   1  12       53.49       51.66     15.99 o 
 -13   1  12        0.27        6.24     10.53 o 
 -12   1  12       41.77       34.81     16.09 o 
 -11   1  12       30.46       27.20     12.18 o 
 -10   1  12      269.82      282.30     34.91 o 
  -9   1  12      228.41      208.91     23.86 o 
  -8   1  12       35.57       62.61     27.61 o 
  -7   1  12       41.84       73.44     17.31 o 
  -6   1  12        1.78       38.63     13.39 o 
  -5   1  12        3.06        3.23     20.03 o 
  -4   1  12        0.00        8.48     12.26 o 
  -3   1  12       55.26       64.39     19.43 o 
  -2   1  12       91.45       68.89     23.85 o 
  -1   1  12        1.19        4.57     30.20 o 
   0   1  12        0.13       21.89     17.00 o 
   1   1  12      302.41      316.81     40.88 o 
   2   1  12       22.14       30.41     16.53 o 
   3   1  12        1.57        8.98     13.57 o 
   4   1  12        2.78       10.20     16.15 o 
   5   1  12       39.36       57.85     19.09 o 
   6   1  12        3.28       15.13     14.67 o 
   7   1  12        0.49        9.22     12.99 o 
   8   1  12        3.30       31.34     16.51 o 
   9   1  12        2.25      -15.04     16.92 o 
 -19   2  12        0.09      -14.92     33.44 o 
 -18   2  12       22.04       -0.11     19.21 o 
 -17   2  12        0.21      -29.88     29.94 o 
 -16   2  12        1.11       -0.21     14.86 o 
 -15   2  12        5.18       11.12     11.11 o 
 -14   2  12       15.39       -8.78      9.13 o 
 -13   2  12        1.02       -1.97     13.18 o 
 -12   2  12       44.88       60.72     15.33 o 
 -11   2  12      157.60      136.96     20.76 o 
 -10   2  12        1.97       24.47     12.96 o 
  -9   2  12       11.02       18.25     20.84 o 
  -8   2  12        6.65       -3.04     11.04 o 
  -7   2  12       11.29       45.08     39.46 o 
  -6   2  12       34.92       17.20     24.78 o 
  -5   2  12       19.38        4.21     10.81 o 
  -4   2  12        3.86       33.58     28.65 o 
  -3   2  12       34.30       40.93     14.79 o 
  -2   2  12        0.00       32.76     57.05 o 
  -1   2  12        2.34       31.96     19.76 o 
   0   2  12       55.49       42.78     18.39 o 
   1   2  12        7.62       11.75     12.88 o 
   2   2  12       46.97       42.15     16.85 o 
   3   2  12        2.03       19.92     15.81 o 
   4   2  12        0.47       16.58     13.91 o 
   5   2  12       24.59       29.24     28.38 o 
   6   2  12        1.18       -2.51     17.42 o 
   7   2  12       13.04       19.05     15.31 o 
   8   2  12        2.26       -4.28     10.96 o 
 -19   3  12       24.66      -24.54     33.01 o 
 -18   3  12        0.02       13.68     21.34 o 
 -17   3  12        0.11        3.60     16.08 o 
 -16   3  12        0.03       18.57     12.57 o 
 -15   3  12        0.35        0.73      7.82 o 
 -14   3  12        8.39        6.68     11.30 o 
 -13   3  12        0.52       -4.15      9.63 o 
 -12   3  12        0.14       14.76     10.18 o 
 -11   3  12       27.77       25.45     11.72 o 
 -10   3  12       12.81        9.41     10.53 o 
  -9   3  12       99.56      104.74     18.70 o 
  -8   3  12       27.42       53.73     15.12 o 
  -7   3  12       20.53       38.66     29.14 o 
  -6   3  12        1.28        1.90     10.97 o 
  -5   3  12       19.29       40.53     16.73 o 
  -4   3  12        4.24       15.76     20.34 o 
  -3   3  12        9.99        0.06     14.14 o 
  -2   3  12        7.12        9.02     12.91 o 
  -1   3  12       17.45       17.66     13.21 o 
   0   3  12        3.59       12.52     11.38 o 
   1   3  12       28.86       44.86     16.05 o 
   2   3  12       19.57       34.85     17.78 o 
   3   3  12       15.08        5.86     10.79 o 
   4   3  12        0.55       -8.10     11.80 o 
   5   3  12        0.26       18.34     14.79 o 
   6   3  12        0.06        1.61     11.49 o 
   7   3  12        6.75      -13.77     13.77 o 
   8   3  12        0.88        7.49     13.76 o 
 -18   4  12        1.27      -24.70     25.54 o 
 -17   4  12        4.73      -14.08     14.25 o 
 -16   4  12        5.89       -4.25     19.32 o 
 -15   4  12       11.78       10.73      9.98 o 
 -14   4  12        2.11       -7.29      9.08 o 
 -13   4  12       10.73        0.81      8.10 o 
 -12   4  12        1.84       -6.85      8.18 o 
 -11   4  12       27.97       22.75     10.15 o 
 -10   4  12        8.65       -6.42      9.43 o 
  -9   4  12        2.01       14.04     12.75 o 
  -8   4  12        9.35       31.59     20.79 o 
  -7   4  12        4.68       11.11     11.15 o 
  -6   4  12       20.47       30.58     14.27 o 
  -5   4  12        1.89       -7.06     10.65 o 
  -4   4  12       61.35       69.53     20.77 o 
  -3   4  12        0.18       -7.00     11.39 o 
  -2   4  12        2.74        9.16     12.26 o 
  -1   4  12        0.01      -10.54     12.62 o 
   0   4  12       11.23       22.28     14.31 o 
   1   4  12        9.33       14.85     12.53 o 
   2   4  12        7.15        9.83     12.03 o 
   3   4  12       14.08        3.44     12.52 o 
   4   4  12        4.62       13.24     12.68 o 
   5   4  12        0.83       43.35     18.01 o 
   6   4  12        0.70       11.03     14.61 o 
   7   4  12        2.19       12.94     16.10 o 
 -17   5  12        2.28        1.56     16.43 o 
 -16   5  12        0.10       11.20     18.21 o 
 -15   5  12        0.03       25.59     12.16 o 
 -14   5  12        0.23       11.07     10.93 o 
 -13   5  12        3.21       13.12     10.11 o 
 -12   5  12        2.99        1.75      8.78 o 
 -11   5  12        0.60       -2.12      9.17 o 
 -10   5  12       36.99       36.28     14.14 o 
  -9   5  12        7.25       28.30     14.34 o 
  -8   5  12        0.74        3.87      9.96 o 
  -7   5  12        5.69       12.12     11.24 o 
  -6   5  12        9.71       17.62     12.65 o 
  -5   5  12      100.37      116.42     21.77 o 
  -4   5  12        0.28       -2.24     10.48 o 
  -3   5  12        4.73       41.11     17.53 o 
  -2   5  12        1.51      -16.76     21.00 o 
  -1   5  12       73.10       72.87     22.24 o 
   0   5  12       13.91       22.13     13.18 o 
   1   5  12       27.45       22.28     15.02 o 
   2   5  12       52.77       58.01     31.04 o 
   3   5  12        0.83      -12.86     16.09 o 
   4   5  12       30.26       40.75     20.21 o 
   5   5  12       22.58       58.11     26.70 o 
   6   5  12        0.16       55.23     39.65 o 
 -16   6  12        8.14       60.27     29.89 o 
 -15   6  12        1.39      -15.20     15.55 o 
 -14   6  12        0.17       14.27     14.24 o 
 -13   6  12        0.11        0.95     10.81 o 
 -12   6  12       18.29        8.34     11.64 o 
 -11   6  12       38.03       44.04     14.27 o 
 -10   6  12        0.64       11.74     11.01 o 
  -9   6  12        0.06       -0.18     11.23 o 
  -8   6  12        5.22       11.47     13.69 o 
  -7   6  12        2.13        5.65     11.33 o 
  -6   6  12       65.65       69.21     17.57 o 
  -5   6  12        0.32        1.00     25.89 o 
  -4   6  12       39.39       40.79     24.96 o 
  -3   6  12        0.00        3.77     17.67 o 
  -2   6  12        1.87       -0.47     22.69 o 
  -1   6  12       20.67       59.79     26.77 o 
   0   6  12       53.08       32.98     23.95 o 
   1   6  12        2.33       43.84     25.72 o 
   2   6  12       14.46        7.84     15.86 o 
   3   6  12        0.33       -9.72     16.62 o 
   4   6  12       25.40       22.85     20.13 o 
   5   6  12        1.16       60.16     40.39 o 
 -14   7  12        2.04       12.54     14.43 o 
 -13   7  12        1.05       14.92     14.45 o 
 -12   7  12        0.00       -1.98     11.46 o 
 -11   7  12        5.50       -4.43     15.01 o 
 -10   7  12       29.90       23.69     19.52 o 
  -9   7  12        1.71        3.40     13.00 o 
  -8   7  12       17.09       16.32     19.34 o 
  -7   7  12        5.34       -6.76     21.26 o 
  -6   7  12       61.26       92.83     36.70 o 
  -5   7  12       10.66       36.59     27.18 o 
  -4   7  12       21.46       28.80     20.92 o 
  -3   7  12        7.38       21.92     42.71 o 
  -2   7  12        2.58       22.70     39.04 o 
  -1   7  12        0.20       -5.95     15.90 o 
   0   7  12        0.75        7.70     32.40 o 
   1   7  12        0.26       -3.99     14.47 o 
   2   7  12       21.14       49.98     23.42 o 
   3   7  12        1.78        0.46     14.87 o 
 -12   8  12       21.36        4.41     14.12 o 
 -11   8  12        0.83        1.08     14.61 o 
 -10   8  12        3.27        5.80     13.92 o 
  -9   8  12        1.11        5.57     13.11 o 
  -8   8  12        0.04       -1.44     14.61 o 
  -7   8  12        7.49        9.09     22.17 o 
  -6   8  12       38.08       40.20     42.11 o 
  -5   8  12        1.67        9.80     22.97 o 
  -4   8  12       21.25       -7.32     23.32 o 
  -3   8  12       15.97       -2.53     17.76 o 
  -2   8  12        2.79       -9.36     30.49 o 
  -1   8  12        0.33        2.40     21.44 o 
   0   8  12        4.97        5.68     22.31 o 
   1   8  12       12.98       31.86     22.28 o 
  -7   9  12        9.35       -5.46     17.36 o 
  -6   9  12        1.08        2.07     19.00 o 
  -5   9  12       17.96       29.40     36.27 o 
  -4   9  12       46.63       18.18     25.02 o 
 -18   1  13        2.34       -3.48     18.92 o 
 -17   1  13        0.79      -25.51     25.51 o 
 -16   1  13        5.71       -5.70     18.27 o 
 -15   1  13       10.66        4.95     12.51 o 
 -14   1  13        8.69       29.51     17.71 o 
 -13   1  13        0.45       16.53     15.18 o 
 -12   1  13        0.00       20.87     14.95 o 
 -11   1  13        0.32      -13.76     13.76 o 
 -10   1  13        0.47       10.29     13.03 o 
  -9   1  13        0.61       12.28     12.29 o 
  -8   1  13       17.15       32.70     15.10 o 
  -7   1  13       23.65       24.90     16.61 o 
  -6   1  13        2.75       36.52     33.29 o 
  -5   1  13        3.72       17.27     14.58 o 
  -4   1  13        4.23       19.85     18.61 o 
  -3   1  13        3.70       -3.53     17.82 o 
  -2   1  13        3.02       12.59     13.89 o 
  -1   1  13       16.86       21.65     18.25 o 
   0   1  13        1.91       15.25     27.49 o 
   1   1  13        2.15       10.11     20.82 o 
   2   1  13        4.70       16.70     17.95 o 
   3   1  13        0.87       -9.43     13.62 o 
   4   1  13       15.01       11.52     13.18 o 
   5   1  13        6.25       46.48     22.09 o 
   6   1  13        3.80      -12.81     15.47 o 
 -18   2  13        2.69      -15.64     30.08 o 
 -17   2  13        2.29        4.85     19.98 o 
 -16   2  13        0.60      -13.89     20.49 o 
 -15   2  13        4.53        1.65     10.86 o 
 -14   2  13        0.03       17.91     17.92 o 
 -13   2  13        0.97       -0.18     10.88 o 
 -12   2  13       12.48       14.91     12.49 o 
 -11   2  13        0.05      276.74    192.48 o 
 -10   2  13       10.12       24.30     13.54 o 
  -9   2  13        1.21        7.41     13.13 o 
  -8   2  13        0.12      -11.70     14.59 o 
  -7   2  13       25.15       23.03     15.63 o 
  -6   2  13        2.36        1.36     11.81 o 
  -5   2  13       17.61       45.71     18.84 o 
  -4   2  13        4.18      -15.60     27.80 o 
  -3   2  13       23.37       62.62     41.22 o 
  -2   2  13        8.67       30.74     17.75 o 
  -1   2  13       19.85       -0.28     10.83 o 
   0   2  13        4.68      -11.72     17.81 o 
   1   2  13        2.52       -5.65     13.22 o 
   2   2  13        1.88       -1.26     10.04 o 
   3   2  13        1.42       20.06     14.10 o 
   4   2  13        8.12       31.17     44.18 o 
   5   2  13        5.20       12.52     15.02 o 
   6   2  13        0.29       20.90     20.62 o 
 -17   3  13       10.24        9.95     28.98 o 
 -16   3  13        2.51       23.75     22.54 o 
 -15   3  13       17.17       19.84     13.62 o 
 -14   3  13       13.30       -0.92     10.24 o 
 -13   3  13        0.01       16.38     13.25 o 
 -12   3  13        2.64       23.98     14.56 o 
 -11   3  13        6.30        1.38     13.09 o 
 -10   3  13        0.75       -3.10     11.13 o 
  -9   3  13        0.00      -13.30     13.30 o 
  -8   3  13        7.34        2.50     13.03 o 
  -7   3  13        0.09        5.79     12.43 o 
  -6   3  13        4.42       28.26     18.01 o 
  -5   3  13       39.86       31.22     45.39 o 
  -4   3  13       77.02       51.92     36.62 o 
  -3   3  13        3.13      -10.22     27.54 o 
  -2   3  13        7.16       -4.12     16.87 o 
  -1   3  13        1.35      -23.84     23.84 o 
   0   3  13        4.93       17.57     14.37 o 
   1   3  13       16.03       18.81     15.66 o 
   2   3  13        0.04        5.23     15.99 o 
   3   3  13       14.55       17.30     19.80 o 
   4   3  13        0.03       -6.51     14.04 o 
   5   3  13       11.56       15.59     14.63 o 
 -17   4  13        1.73       -3.71     24.79 o 
 -16   4  13        0.24       -9.02     28.66 o 
 -15   4  13        9.44       25.56     15.98 o 
 -14   4  13        6.24       39.02     16.65 o 
 -13   4  13       16.48       44.51     19.88 o 
 -12   4  13       90.68       72.47     18.78 o 
 -11   4  13        2.98       14.86     15.05 o 
 -10   4  13       51.17       57.05     28.67 o 
  -9   4  13        6.93       32.66     17.90 o 
  -8   4  13        1.44       24.48     16.82 o 
  -7   4  13       12.57       24.95     22.35 o 
  -6   4  13        4.55        5.18     12.97 o 
  -5   4  13       16.59       14.99     26.40 o 
  -4   4  13        5.05       38.18     32.67 o 
  -3   4  13       29.14        1.76     23.52 o 
  -2   4  13        3.02       14.09     19.09 o 
  -1   4  13       26.29      -13.52     19.41 o 
   0   4  13        0.07      -10.80     14.32 o 
   1   4  13       24.59       31.02     19.20 o 
   2   4  13       15.66       26.28     17.47 o 
   3   4  13       16.41       -4.77     15.68 o 
   4   4  13       90.89      114.43     26.93 o 
 -15   5  13       10.79       -8.67     20.16 o 
 -14   5  13       22.00       35.77     17.77 o 
 -13   5  13        1.66        8.26     12.75 o 
 -12   5  13       10.48        7.77     12.07 o 
 -11   5  13       26.31       18.29     20.03 o 
 -10   5  13        1.87      -18.17     18.35 o 
  -9   5  13        0.34       -8.02     14.98 o 
  -8   5  13        1.71      -16.63     16.63 o 
  -7   5  13       14.07       34.13     18.78 o 
  -6   5  13        5.62       12.55     14.23 o 
  -5   5  13        8.06      -18.26     21.00 o 
  -4   5  13        5.68       -8.70     20.51 o 
  -3   5  13        5.50      -10.43     17.21 o 
  -2   5  13        4.26      -20.17     20.17 o 
  -1   5  13        4.77       31.04     23.96 o 
   0   5  13        8.51      -14.01     19.47 o 
   1   5  13       20.47       10.98     14.45 o 
   2   5  13       14.11      -14.77     18.17 o 
   3   5  13        0.73       14.24     18.29 o 
 -14   6  13        7.15       24.18     20.05 o 
 -13   6  13        0.12        0.34     14.42 o 
 -12   6  13        9.97       39.97     25.50 o 
 -11   6  13       38.77        4.70     34.43 o 
 -10   6  13       10.26       17.19     25.24 o 
  -9   6  13       68.46       62.81     32.45 o 
  -8   6  13        2.25      -10.70     17.99 o 
  -7   6  13        1.72       10.30     17.57 o 
  -6   6  13       12.22       47.72     30.38 o 
  -5   6  13        0.22       -9.58     20.21 o 
  -4   6  13        0.02       27.14     29.29 o 
  -3   6  13        0.00       54.46     32.36 o 
  -2   6  13        2.86       12.69     17.76 o 
  -1   6  13       11.33       42.53     25.80 o 
   0   6  13       17.84      -21.07     21.07 o 
   1   6  13        1.18       32.94     31.30 o 
   2   6  13        5.31       -8.50     16.14 o 
 -11   7  13        5.38       -9.38     24.40 o 
 -10   7  13        1.58        8.80     24.96 o 
  -9   7  13        0.09       -5.39     17.32 o 
  -8   7  13       45.63       29.68     29.90 o 
  -7   7  13        2.89       33.39     28.64 o 
  -6   7  13        1.09        1.46     18.83 o 
  -5   7  13       24.54       16.12     26.73 o 
  -4   7  13       25.92       34.82     58.65 o 
  -3   7  13        9.36       27.87     43.90 o 
  -2   7  13        6.45        5.22     21.00 o 
  -1   7  13        5.74       24.01     27.51 o 
 -16   0  14        3.89      -11.22     29.62 o 
 -15   0  14        2.99       71.70     43.42 o 
 -14   0  14       42.21       62.21     25.94 o 
 -13   0  14       53.90       64.58     63.33 o 
 -12   0  14        7.32        8.75     20.33 o 
 -11   0  14        6.35       -3.24     18.37 o 
 -10   0  14       30.29       19.65     20.57 o 
  -9   0  14        0.39        1.87     16.20 o 
  -8   0  14        3.73       10.28     21.33 o 
  -7   0  14       26.53       19.17     21.81 o 
  -5   0  14        0.06       12.40     30.12 o 
  -4   0  14        3.45      -31.72     35.50 o 
  -3   0  14       41.23       58.35     42.61 o 
  -2   0  14       20.10       15.38     31.12 o 
  -1   0  14       12.11        5.47     27.79 o 
   1   0  14       11.21       13.95     20.87 o 
   2   0  14       16.08        3.43     17.30 o 
   3   0  14        8.35       42.68     36.95 o 
 -16   1  14        0.09        4.21     28.09 o 
 -15   1  14        0.34       16.00     19.79 o 
 -14   1  14       40.30       67.98     20.91 o 
 -13   1  14       12.60      -12.87     14.83 o 
 -12   1  14        6.31       17.52     18.24 o 
 -11   1  14      121.97      101.34     44.61 o 
 -10   1  14       70.43       50.31     22.18 o 
  -9   1  14        3.85      -15.12     15.12 o 
  -8   1  14        0.26       -3.25     13.51 o 
  -7   1  14        4.95       43.87     21.08 o 
  -6   1  14        0.47        0.93     21.76 o 
  -5   1  14        0.13       -2.57     14.94 o 
  -4   1  14       29.93       24.45     22.32 o 
  -3   1  14       23.28       23.75     20.57 o 
  -2   1  14        2.72       -7.54     22.42 o 
  -1   1  14        2.02        1.52     12.77 o 
   0   1  14       68.13       17.32     22.09 o 
   1   1  14       14.15       13.79     18.89 o 
   2   1  14       20.38       31.04     16.87 o 
   3   1  14        0.01       -8.08     13.74 o 
 -16   2  14        7.23       12.90     36.00 o 
 -15   2  14        4.25       39.54     22.13 o 
 -14   2  14       16.33        5.16     13.13 o 
 -13   2  14       60.02       81.47     22.33 o 
 -12   2  14       16.46       17.28     16.40 o 
 -11   2  14        3.37       30.00     35.10 o 
 -10   2  14       42.09       30.90     20.87 o 
  -9   2  14        2.34        5.44     14.56 o 
  -8   2  14        0.40        2.71     19.85 o 
  -7   2  14       29.83       17.29     21.28 o 
  -6   2  14       19.00       13.29     18.04 o 
  -5   2  14       86.94       74.71     27.15 o 
  -4   2  14       14.72       -2.45     16.40 o 
  -3   2  14        0.84       -2.79     14.58 o 
  -2   2  14        0.23       39.22     23.16 o 
  -1   2  14       16.71      -10.84     19.46 o 
   0   2  14       12.21       57.24     21.08 o 
   1   2  14       44.22       43.46     35.08 o 
   2   2  14        0.69       -3.94     12.88 o 
   3   2  14       55.81       60.41     23.19 o 
 -15   3  14       17.88       -4.16     16.16 o 
 -14   3  14        2.95        7.97     12.68 o 
 -13   3  14       29.15       23.35     21.07 o 
 -12   3  14       36.71       38.14     25.22 o 
 -11   3  14        3.60       24.78     23.10 o 
 -10   3  14       33.51       53.90     33.01 o 
  -9   3  14        8.31       -4.85     22.23 o 
  -8   3  14       10.76       67.82     37.10 o 
  -7   3  14        1.10       -0.81     15.75 o 
  -6   3  14        5.18       -3.36     16.39 o 
  -5   3  14        3.86       19.33     27.27 o 
  -4   3  14        0.45       -6.92     25.07 o 
  -3   3  14       18.96       17.05     20.61 o 
  -2   3  14       85.45       97.28     36.04 o 
  -1   3  14       12.79       30.05     40.52 o 
   0   3  14        1.16      -18.17     18.17 o 
   1   3  14       17.54       41.76     20.71 o 
   2   3  14        0.01        0.99     11.92 o 
 -14   4  14        4.07       55.91     23.76 o 
 -13   4  14       23.45       22.97     21.13 o 
 -12   4  14        3.42      -18.88     18.88 o 
 -11   4  14       32.80       36.09     21.28 o 
 -10   4  14       25.28       67.90     24.37 o 
  -9   4  14        0.00        8.19     19.58 o 
  -8   4  14        0.71       21.99     37.01 o 
  -7   4  14        0.29       26.94     24.73 o 
  -6   4  14        7.70       27.46     23.09 o 
  -5   4  14       48.03       66.93     29.38 o 
  -4   4  14       15.98      -20.63     20.89 o 
  -3   4  14        0.67       -3.80     18.03 o 
  -2   4  14        0.14       33.81     24.15 o 
  -1   4  14        1.07       23.61     19.96 o 
   0   4  14        0.15       -8.10     21.65 o 
   1   4  14       20.95       -6.10     16.76 o 
 -12   5  14        4.87       17.70     24.06 o 
 -11   5  14        0.71       30.34     42.45 o 
 -10   5  14        5.86       19.40     22.56 o 
  -9   5  14       16.26       61.64     50.77 o 
  -8   5  14        0.52        8.84     20.62 o 
  -7   5  14        2.66       25.19     34.89 o 
  -6   5  14        1.21       11.12     20.72 o 
  -5   5  14       28.81       78.79     30.82 o 
  -4   5  14        0.12      -21.20     28.35 o 
  -3   5  14        8.69      -23.13     23.13 o 
  -2   5  14        2.14       19.55     23.46 o 
  -1   5  14        6.24        0.80     17.41 o 
  -9   6  14        1.56       -0.32     18.31 o 
  -8   6  14       13.10       31.07     27.24 o 
  -7   6  14        4.40       96.95     45.38 o 
  -6   6  14        6.90       19.37     39.16 o 
  -5   6  14       12.88       18.54     20.24 o 
  -4   6  14       24.55        3.19     22.06 o 
 -13   1  15       30.16       65.79     24.76 o 
 -12   1  15        0.38        1.56     16.60 o 
 -11   1  15       50.82        8.74     25.34 o 
 -10   1  15       13.07        1.65     17.07 o 
  -9   1  15       11.35       46.26     55.76 o 
  -8   1  15        1.33       19.25     21.38 o 
  -7   1  15        0.39      -21.40     22.02 o 
  -6   1  15        0.25      -16.18     21.46 o 
  -5   1  15        3.10       -1.59     21.91 o 
  -4   1  15        1.71      -12.17     20.32 o 
  -3   1  15        1.89       21.91     23.68 o 
  -2   1  15        3.15      -24.51     25.28 o 
  -1   1  15        8.88       10.86     21.94 o 
 -12   2  15        2.84        2.36     17.79 o 
 -11   2  15       12.85      -15.34     25.72 o 
 -10   2  15        4.27      -20.58     24.94 o 
  -9   2  15        8.64       19.26     23.33 o 
  -8   2  15        2.32       12.19     31.81 o 
  -7   2  15        2.33       13.16     22.40 o 
  -6   2  15       11.86        9.35     27.62 o 
  -5   2  15        3.14      -13.50     21.70 o 
  -4   2  15        1.87      -14.27     19.84 o 
  -3   2  15       26.75       16.74     30.67 o 
  -2   2  15        1.28       16.21     22.40 o 
 -11   3  15        1.02      -13.66     20.60 o 
 -10   3  15        2.76       19.49     22.15 o 
  -9   3  15       14.34       14.83     23.56 o 
  -8   3  15        0.36        9.52     20.18 o 
  -7   3  15        0.01       -6.62     20.23 o 
  -6   3  15        8.06       10.15     21.84 o 
  -5   3  15       10.66       48.66     48.35 o 
  -4   3  15        0.07        3.65     26.02 o 
  -3   3  15       14.33        7.15     26.01 o 
                                                 
